# Supplementary material for: Global, regional, and national burden of household air pollution, 1990–2021: a systematic analysis for the Global Burden of Disease Study 2021
Source: Lancet. 2025 Apr 5;405(10485):1167–81. doi: 10.1016/S0140-6736(24)02840-X (PMC11971481; doi:10.1016/S0140-6736(24)02840-X)
Supplement: Supplementary appendix 2 [file mmc2.xlsx]

## Sheet: exp_sources
Source	Reference	Underlying Reference
1	Central Statistics Organization (Afghanistan), European Union (EU), Ministry of Rural Rehabilitation and Development (Afghanistan). Afghanistan National Risk and Vulnerability Assessment 2005.
2	National Institute of Statistics (Albania), United Nations Children's Fund (UNICEF). Albania Multiple Indicator Cluster Survey 2005. New York, United States: United Nations Children's Fund (UNICEF).
3	National Office of Statistics (Algeria), League of Arab States. Algeria Maternal and Child Health Survey 1992.
4	COSEP-Consulting Ltd., Consa√∫de Ltd., Macro International, Inc, Ministry of Health (Angola). Angola Malaria Indicator Survey 2006-2007. Fairfax, United States of America: ICF International.
5	National Institute of Statistics (Angola), United Nations Children's Fund (UNICEF). Angola Multiple Indicator Cluster Survey 2001. New York, United States of America: United Nations Children's Fund (UNICEF).
6	National Institute of Statistics and Censuses (Argentina), Minnesota Population Center. Argentina National Population and Housing Census 1991 from the Integrated Public Use Microdata Series, International: [Machine-readable database]. Minneapolis: University of Minnesota.
7	National Institute of Statistics and Censuses (Argentina), Minnesota Population Center. Argentina National Population, Households, and Dwelling Census 2001-2002 from the Integrated Public Use Microdata Series, International: [Machine-readable database]. Minneapolis: University of Minnesota.
8	National Statistical Service of the Republic of Armenia, Minnesota Population Center. Armenia Population and Housing Census 2001 from the Integrated Public Use Microdata Series, International: [Machine-readable database]. Minneapolis: University of Minnesota.
9	State Statistics Committee of Azerbaijan, United Nations Children's Fund (UNICEF). Azerbaijan Multiple Indicator Cluster Survey 2000. New York, United States: United Nations Children's Fund (UNICEF).
10	Bangladesh Bureau of Statistics (BBS), Mitra and Associates, United Nations Children's Fund (UNICEF). Bangladesh Multiple Indicator Cluster Survey 2006. New York, United States of America: United Nations Children's Fund (UNICEF).
11	Barbados Statistical Service. Barbados Population and Housing Census 1990.
12	Barbados Statistical Service, Caribbean Community (CARICOM) Secretariat, Barbados Population and Housing Census 2000.
13	Ministry of Statistics and Analysis of the Republic of Belarus, United Nations Children's Fund (UNICEF). Belarus Multiple Indicator Cluster Survey 2005. New York, United States of America: United Nations Children's Fund (UNICEF).
14	Statistical Institute of Belize, United Nations Children's Fund (UNICEF). Belize Multiple Indicator Cluster Survey 2006. New York, United States of America: United Nations Children's Fund (UNICEF).
15	Caribbean Community (CARICOM) Secretariat, Statistical Institute of Belize. Belize Population and Housing Census 1991. Belmopan, Belize: Statistical Institute of Belize.
16	Belize Central Statistical Office. Belize Population and Housing Census 2000.
17	Ministry of Planning and Development (Benin). Benin Population and Housing Census 2002. Cotonou, Benin: National Institute of Statistics and Economic Analysis (INSAE) (Benin).
18	Office of the Census Commissioner (Bhutan). Bhutan Population and Housing Census 2005. Thimphu, Bhutan: Office of the Census Commissioner (Bhutan), 2006.
19	National Institute of Statistics (Bolivia), World Bank (WB), Inter-American Development Bank (IDB), United Nations Economic Commission for Latin America and the Caribbean (CEPAL). Bolivia Household Survey 1999. La Paz, Bolivia: National Institute of Statistics (Bolivia).
20	National Institute of Statistics (Bolivia), World Bank (WB), Inter-American Development Bank (IDB), United Nations Economic Commission for Latin America and the Caribbean (CEPAL). Bolivia Household Survey 2000. La Paz, Bolivia: National Institute of Statistics (Bolivia).
21	National Institute of Statistics (Bolivia), World Bank (WB), Inter-American Development Bank (IDB), United Nations Economic Commission for Latin America and the Caribbean (CEPAL). Bolivia Household Survey 2001. La Paz, Bolivia: National Institute of Statistics (Bolivia).
22	National Institute of Statistics (Bolivia), World Bank (WB). Bolivia Household Survey 2002. La Paz, Bolivia: National Institute of Statistics (Bolivia).
23	National Institute of Statistics (Bolivia), Minnesota Population Center. Bolivia National Census of Population and Housing 1992 from the Integrated Public Use Microdata Series, International: [Machine-readable database]. Minneapolis: University of Minnesota.
24	National Institute of Statistics (Bolivia), Minnesota Population Center. Bolivia National Census of Population and Housing 2001 from the Integrated Public Use Microdata Series, International: [Machine-readable database]. Minneapolis: University of Minnesota.
25	Directorate for Economic Planning (Bosnia and Herzegovina), Federal Office of Statistics (Federation of Bosnia and Herzegovina), Institute of Statistics (Republic of Srpska), Ministry of Health (Federation of Bosnia and Herzegovina), Ministry of Health and Social Welfare (Republic of Srpska), Public Health Institute of Federation of Bosnia and Herzegovina, United Nations Children's Fund (UNICEF).…
26	Central Statistics Office (Botswana). Botswana Population and Housing Census 2001.
27	Brazilian Institute of Geography and Statistics (IBGE), World Bank (WB). Brazil Living Standards Measurement Survey 1996-1997. Washington DC, United States: World Bank (WB).
28	National Institute of Statistics and Demography (Burkina Faso), World Bank. Burkina Faso Core Welfare Indicators Questionnaire Survey 2003. Ouagadougou, Burkina Faso: National Institute of Statistics and Demography (Burkina Faso).
29	National Institute of Statistics and Demography (Burkina Faso), World Bank. Burkina Faso Priority Survey 1998. Ouagadougou, Burkina Faso: National Institute of Statistics and Demography (Burkina Faso).
30	National Institute of Statistics and Demography (Burkina Faso), United Nations Children's Fund (UNICEF). Burkina Faso Multiple Indicator Cluster Survey 2006. New York, United States of America: United Nations Children's Fund (UNICEF).
31	National Institute of Statistics and Demography (INSD) (Burkina Faso), United Nations Population Fund (UNFPA), United Nations Children's Fund (UNICEF), United Nations Development Programme (UNDP), European Union (EU), African Development Bank (AfDB). Burkina Faso Population and Housing Census 1996.
32	National Institute of Statistics and Demography (INSD) (Burkina Faso), Government of Burkina Faso, United Nations Population Fund (UNFPA), United Nations Children's Fund (UNICEF), European Union (EU), National Census Committee (Burkina Faso), Central Census Bureau (Burkina Faso), World Bank Development of The National Statistical System Project, Kingdom of Denmark, Kingdom of Luxembourg. Burkina …
33	Burundi Institute of Statistics and Economic Studies. Burundi Priority Survey 1998-1999.
34	United Nations Children's Fund (UNICEF), Burundi Institute of Statistics and Economic Studies, United Nations Population Fund (UNFPA). Burundi Multiple Indicator Cluster Survey 2005. New York, United States: United Nations Children's Fund (UNICEF).
35	National Institute of Statistics (Cambodia). Cambodia Intercensal Population Survey 2004.
36	National Institute of Statistics (Cambodia). Cambodia Population and Housing Census 1998.
37	National Institute of Statistics (Cameroon), Directorate of Statistics and National Accounts, Ministry of Economics and Finance (Cameroon), AFRISTAT. Cameroon Household Survey 2001. Yaounde, Cameroon: National Institute of Statistics (Cameroon).
38	Directorate of Statistics and National Accounts, Ministry of Economics and Finance (Cameroon), United Nations Children's Fund (UNICEF). Cameroon Multiple Indicator Cluster Survey 2000. New York, United States of America: United Nations Children's Fund (UNICEF).
39	United Nations Children's Fund (UNICEF), National Institute of Statistics (Cameroon). Cameroon Multiple Indicator Cluster Survey 2006. New York, United States: United Nations Children's Fund (UNICEF).
40	Central Bureau of the Census and Population Studies (Cameroon), Ministry of Economy, Planning and Regional Development (Cameroon). Cameroon Population and Housing Census 2005.
41	Division of Statistics and Economic and Social Studies (Central African Republic), Ministry of Economy, Planning and International Cooperation (Central African Republic). Central African Republic Priority Survey on Household Living Conditions 1992-1993. Bangui, Central African Republic: Division of Statistics and Economic and Social Studies (Central African Republic), 1994.
42	United Nations Children's Fund (UNICEF). Central African Republic Multiple Indicator Cluster Survey 2006. New York, United States: United Nations Children's Fund (UNICEF).
43	National Institute of Statistics (INE) (Chile), Minnesota Population Center. Chile General Population and Housing Census 1982 from the Integrated Public Use Microdata Series, International: [Machine-readable database]. Minneapolis: University of Minnesota.
44	National Institute of Statistics (INE) (Chile), Minnesota Population Center. Chile General Population and Housing Census 1992 from the Integrated Public Use Microdata Series, International: [Machine-readable database]. Minneapolis: University of Minnesota.
45	National Institute of Statistics (INE) (Chile), Minnesota Population Center. Chile General Population and Housing Census 2002 from the Integrated Public Use Microdata Series, International: [Machine-readable database]. Minneapolis: University of Minnesota.
46	Carolina Population Center, University of North Carolina at Chapel Hill, Chinese Center for Disease Control and Prevention (CCDC). China Health and Nutrition Survey 2004.
47	Carolina Population Center, University of North Carolina at Chapel Hill, Chinese Center for Disease Control and Prevention (CCDC). China Health and Nutrition Survey 1991.
48	Carolina Population Center, University of North Carolina at Chapel Hill, Chinese Center for Disease Control and Prevention (CCDC). China Health and Nutrition Survey 1993.
49	Carolina Population Center, University of North Carolina at Chapel Hill, Chinese Center for Disease Control and Prevention (CCDC). China Health and Nutrition Survey 2006.
50	China Population and Development Research Center (CPDRC), National Bureau of Statistics of China. China Intercensal Population Sample Survey of One-Percent 2005.
51	Carolina Population Center, University of North Carolina at Chapel Hill, Chinese Center for Disease Control and Prevention (CCDC). China Health and Nutrition Survey 1989. Chapel Hill, United States: Carolina Population Center, University of North Carolina at Chapel Hill.
52	National Administrative Department of Statistics (DANE) (Colombia), Minnesota Population Center. Colombia National Population and Housing Census 1985-1986 from the Integrated Public Use Microdata Series, International: [Machine-readable database]. Minneapolis: University of Minnesota.
53	National Administrative Department of Statistics (DANE) (Colombia), Minnesota Population Center. Colombia National Population and Housing Census 1993-1994 from the Integrated Public Use Microdata Series, International: [Machine-readable database]. Minneapolis: University of Minnesota.
54	National Administrative Department of Statistics (DANE) (Colombia), Minnesota Population Center. Colombia General Census 2005-2006 from the Integrated Public Use Microdata Series, International: [Machine-readable database]. Minneapolis: University of Minnesota.
55	Administrative Department of Science, Technology, and Innovation (Colombia), Center for Development Projects, Pontifical Xavierian University, Ministry of Social Protection (Colombia), Specialized Information Systems. Colombia National Health Survey 2007-2008.
56	United Nations Development Programme (UNDP), United Nations Children's Fund (UNICEF). Comoros Multiple Indicator Cluster Survey 2000. New York, United States: United Nations Children's Fund (UNICEF).
57	ICF Macro, National Center for Statistics and Economic Studies (Congo, Rep.). Congo AIDS Indicator Survey 2009. Fairfax, United States of America: ICF International.
58	National Institute of Statistics and Censuses (INEC) (Costa Rica). Costa Rica Multipurpose Household Survey 2005. San Jos√©, Costa Rica: National Institute of Statistics and Censuses (INEC) (Costa Rica).
59	National Institute of Statistics and Censuses (INEC) (Costa Rica). Costa Rica Multipurpose Household Survey 2006. San Jos√©, Costa Rica: National Institute of Statistics and Censuses (INEC) (Costa Rica).
60	National Institute of Statistics and Censuses (INEC) (Costa Rica). Costa Rica Multipurpose Household Survey 2007. San Jos√©, Costa Rica: National Institute of Statistics and Censuses (INEC) (Costa Rica).
61	National Institute of Statistics and Censuses (Costa Rica). Costa Rica Permament Household Survey 2001. San Jos√©, Costa Rica: National Institute of Statistics and Censuses (Costa Rica).
62	National Institute of Statistics and Censuses (INEC) (Costa Rica). Costa Rica Multipurpose Household Survey 2002. San Jos√©, Costa Rica: National Institute of Statistics and Censuses (INEC) (Costa Rica).
63	National Institute of Statistics and Censuses (INEC) (Costa Rica). Costa Rica Multipurpose Household Survey 2004. San Jos√©, Costa Rica: National Institute of Statistics and Censuses (INEC) (Costa Rica).
64	National Institute of Statistics and Censuses (INEC) (Costa Rica). Costa Rica Multipurpose Household Survey 2003. San Jos√©, Costa Rica: National Institute of Statistics and Censuses (INEC) (Costa Rica).
65	Department of Statistics and Censuses (Costa Rica), Minnesota Population Center. Costa Rica National Population and Housing Census 1984 from the Integrated Public Use Microdata Series, International: [Machine-readable database]. Minneapolis: University of Minnesota.
66	National Institute of Statistics and Censuses (INEC) (Costa Rica), Minnesota Population Center. Costa Rica National Population and Housing Census 2000 from the Integrated Public Use Microdata Series, International: [Machine-readable database]. Minneapolis: University of Minnesota.
67	State Statistics Committee (Cuba). Cuba Population and Housing Census 1981.
68	Ministry of Economy, Finance, and Planning in charge of Privatization (Djibouti), Ministry of Health (Djibouti), United Nations Children's Fund (UNICEF). Djibouti Multiple Indicator Cluster Survey 2006. New York, United States of America: United Nations Children's Fund (UNICEF).
69	Caribbean Community (CARICOM) Secretariat, Central Statistical Office, Ministry of Finance (Dominica). Dominica Population and Housing Census 1981.
70	National Statistics Office (Dominican Republic). Dominican Republic National Multipurpose Household Survey 2007. Santo Domingo, Dominican Republic: National Statistics Office (Dominican Republic).
71	National Statistics Office (Dominican Republic), United Nations Children's Fund (UNICEF). Dominican Republic National Multipurpose Household Survey 2006. Santo Domingo, Dominican Republic: National Statistics Office (Dominican Republic).
72	National Institute of Statistics and Censuses (Ecuador), Minnesota Population Center. Ecuador Population and Housing Census 1982 from the Integrated Public Use Microdata Series, International: [Machine-readable database]. Minneapolis: University of Minnesota.
73	National Institute of Statistics and Censuses (Ecuador), Minnesota Population Center. Ecuador Population and Housing Census 1990 from the Integrated Public Use Microdata Series, International: [Machine-readable database]. Minneapolis: University of Minnesota.
74	National Institute of Statistics and Censuses (Ecuador), Minnesota Population Center. Ecuador Population and Housing Census 2001 from the Integrated Public Use Microdata Series, International: [Machine-readable database]. Minneapolis: University of Minnesota.
75	Central Agency for Public Mobilization and Statistics (CAPMAS) (Egypt), League of Arab States. Egypt Maternal and Child Health Survey 1991.
76	Central Statistics Agency (Ethiopia), United Nations Population Fund (UNFPA), United States Agency for International Development (USAID). Ethiopia Population and Housing Census 1994.
77	Gambia Bureau of Statistics (GBOS), United Nations Children's Fund (UNICEF). Gambia Multiple Indicator Cluster Survey 2005-2006. New York, United States of America: United Nations Children's Fund (UNICEF).
78	Gambia Bureau of Statistics (GBOS). Gambia Population and Housing Census 2003.
79	Central Statistics Department (The Gambia), Department of State for Finance and Economic Affairs (The Gambia). Gambia Social Dimensions of Adjustment Priority Survey I 1992.
80	National Center for Disease Control (Georgia), State Department of Statistics of Georgia, United Nations Children's Fund (UNICEF). Georgia Multiple Indicator Cluster Survey 2005. New York, United States of America: United Nations Children's Fund (UNICEF).
81	Ghana Statistical Service. Ghana Child Labor Survey 2001. Accra, Ghana: Ghana Statistical Service.
82	Ghana Statistical Service, World Bank. Ghana Core Welfare Indicators Survey 1997.
83	Ghana Statistical Service, World Bank (WB). Ghana Living Standards Measurement Survey 1987-1988.
84	Ghana Statistical Service. Ghana Living Standards Survey 1998-1999.
85	Ghana Statistical Service. Ghana Living Standards Measurement Survey 2005-2006. Accra, Ghana: Ghana Statistical Service.
86	Ministry of Health (MOH) (Ghana), Ghana Statistical Service and United Nations Children's Fund (UNICEF). Ghana Multiple Indicator Cluster Survey 2006. New York, United States: United Nations Children's Fund (UNICEF).
87	Caribbean Community (CARICOM) Secretariat. Grenada Population and Housing Census 1981.
88	Caribbean Community (CARICOM) Secretariat. Grenada Population and Housing Census 2001.
89	Guatemala Ministry of Health and Social Assistance, University of Valle and Division of Reproductive Health-Centers for Disease Control and Prevention (CDC). Guatemala Reproductive Health Survey 2008-2009. Atlanta, United States: Centers for Disease Control and Prevention (CDC).
90	United Nations Children's Fund (UNICEF), Government of Guinea-Bissau. Guinea-Bissau Multiple Indicator Cluster Survey 2006. New York, United States: United Nations Children's Fund (UNICEF).
91	Central Bureau of Statistics (Ghana), Guyana Responsible Parenthood Association (GRPA), Ministry of Health (Guyana), ORC Macro, Pan American Health Organization (PAHO). Guyana AIDS Indicator Survey 2005. Fairfax, United States of America: ICF International.
92	Bureau of Statistics (Guyana), United Nations Children's Fund (UNICEF). Guyana Multiple Indicator Cluster Survey 2000. New York, United States: United Nations Children's Fund (UNICEF)
93	United Nations Children's Fund (UNICEF), Bureau of Statistics (Guyana). Guyana Multiple Indicator Cluster Survey 2006. New York, United States: United Nations Children's Fund (UNICEF).
94	United Nations Children's Fund (UNICEF), Central Organization for Statistics and Information Technology (Iraq), Kurdistan Regional Statistics Office. Iraq Multiple Indicator Cluster Survey 2006. New York, United States: United Nations Children's Fund (UNICEF).
95	Department of Statistics (Jamaica). Jamaica Population and Housing Census 1982.
96	Caribbean Community (CARICOM) Secretariat, Statistical Institute of Jamaica. Jamaica Population and Housing Census 2001.
97	Agency of the Republic of Kazakhstan on Statistics and United Nations Children's Fund (UNICEF). Kazakhstan Multiple Indicator Cluster Survey 2006. New York, United States: United Nations Children's Fund (UNICEF).
98	Central Bureau of Statistics (Kenya), UK Department for International Development (DFID), United States Agency for International Development (USAID), European Union (EU), Danish International Development Agency (DANIDA), World Bank (WB), United Nations Development Programme (UNDP). Kenya Integrated Household Budget Survey 2005-2006. Nairobi, Kenya: Central Bureau of Statistics (Kenya).
99	Central Bureau of Statistics (Kenya), United Nations Children's Fund (UNICEF). Kenya Multiple Indicator Cluster Survey 2000. New York, United States: United Nations Children's Fund (UNICEF).
100	Kenya National Bureau of Statistics, United Nations Children's Fund (UNICEF). Kenya - Eastern Province Multiple Indicator Cluster Survey 2008. Nairobi, Kenya: Kenya National Bureau of Statistics.
101	Kenya National Bureau of Statistics. Kenya Welfare Monitoring Survey II 1994.
102	Central Bureau of Statistics (Kenya). Kenya Welfare Monitoring Survey III 1997. Nairobi, Kenya: Kenya National Bureau of Statistics.
103	National Bureau of Statistics (South Korea). South Korea Population and Housing Census 1980.
104	National Bureau of Statistics (South Korea). South Korea Population and Housing Census 1985.
105	National Statistical Office (South Korea). South Korea Population and Housing Census 1990.
106	United Nations Children's Fund (UNICEF), National Statistical Committee of the Kyrgyz Republic. Kyrgyzstan Multiple Indicator Cluster Survey 2005-2006. New York, United States: United Nations Children's Fund (UNICEF).
107	United Nations Children's Fund (UNICEF), Department of Statistics (Laos), Ministry of Health (Laos). Laos Multiple Indicator Cluster Survey 2006. New York, United States: United Nations Children's Fund (UNICEF).&nbsp;
108	Ministry of Public Health (Lebanon), League of Arab States. Lebanon Maternal and Child Health Survey 1996.
109	Lebanon National Survey of Household Living Conditions 2004.
110	Bureau of Statistics (Lesotho), World Bank. Lesotho Core Welfare Indicators Questionnaire 2002.
111	Bureau of Statistics (Lesotho), United Nations Children's Fund (UNICEF). Lesotho Multiple Indicator Cluster Survey 2000. New York, United States of America: United Nations Children's Fund (UNICEF).
112	Bureau of Statistics (Lesotho). Lesotho Population and Housing Census 1986.
113	Bureau of Statistics (Lesotho). Lesotho Population and Housing Census 1996.
114	Committee for Health and Social Insurance (Libya), League of Arab States. Libya Maternal and Child Health Survey 1995.
115	State Statistical Office (Macedonia) and United Nations Children's Fund (UNICEF). Macedonia Multiple Indicator Cluster Survey 2005. New York, United States: United Nations Children's Fund (UNICEF).
116	National Institute of Statistics (Madagascar). Madagascar Permanent Household Survey 1993-1994.
117	National Institute of Statistics (Madagascar). Madagascar Permanent Household Survey 1997.
118	National Institute of Statistics (Madagascar). Madagascar Household Priority Survey 1999.
119	National Statistical Office of Malawi. Malawi Core Welfare Indicators Questionnaire Survey 2002.
120	United Nations Children's Fund (UNICEF), National Statistics Office (Malawi). Malawi Multiple Indicator Cluster Survey 2006. New York, United States: United Nations Children's Fund (UNICEF).
121	National Statistical Office of Malawi. Malawi Population and Housing Census 2008.
122	Ministry of Planning and National Development (Maldives). Maldives Population and Housing Census 2000.
123	Ministry of Planning and National Development (Maldives), United Nations Population Fund (UNFPA). Maldives Population and Housing Census 2006.
124	National Office of Statistics (Mauritania), League of Arab States. Mauritania Maternal and Child Heath Survey 1990-1991.
125	United Nations Children's Fund (UNICEF). Mauritania Multiple Indicator Cluster Survey 1996.
126	National Office of Statistics (Mauritania), United Nations Children's Fund (UNICEF). Mauritania Multiple Indicator Cluster Survey 2007. New York, United States of America: United Nations Children's Fund (UNICEF).
127	National Institute of Public Health (Mexico). Mexico National Survey of Health and Nutrition 2005-2006. Cuernavaca, Mexico: National Institute of Public Health (Mexico).
128	National Institute of Statistics, Geography, and Informatics (Mexico). Mexico General Population and Housing Census 1990.
129	National Institute of Statistics, Geography, and Informatics (Mexico). Mexico Population and Housing Census 2000. Aguascalientes, Mexico: National Institute of Statistics, Geography, and Informatics (Mexico).
130	National Institute of Public Health (Mexico), Secretariat of Health (Mexico), World Health Organization (WHO). Mexico National Performance Evaluation Survey 2002-2003.
131	Federated States of Micronesia Division of Statistics, Secretariat of the Pacific Community (SPC), United States Census Bureau (USCB). Micronesia Population and Housing Census 2000.
132	Federated States of Micronesia Division of Statistics, Secretariat of the Pacific Community (SPC), United States Census Bureau (USCB). Micronesia Population and Housing Census 2000.	Federated States of Micronesia Division of Statistics. Micronesia Population and Housing Census 1994.
133	National Scientific and Applied Center for Preventive Medicine (NCPM) (Moldova), United Nations Children's Fund (UNICEF). Moldova Multiple Indicator Cluster Survey 2000. New York, United States: United Nations Children's Fund (UNICEF).
134	National Statistical Office of Mongolia, United Nations Children's Fund (UNICEF). Mongolia Multiple Indicator Cluster Survey 2005. New York, United States of America: United Nations Children's Fund (UNICEF).
135	National Statistical Office of Mongolia. Mongolia Multiple Indicator Cluster Survey 2000. New York, United States of America: United Nations Children's Fund (UNICEF).
136	United Nations Children's Fund (UNICEF), Statistical Office of Montenegro. Montenegro Multiple Indicator Cluster Survey 2005. New York, United States: United Nations Children's Fund (UNICEF).
137	Ministry of Health (Morocco), League of Arab States. Morocco Maternal and Child Health Survey 1996-1997.
138	National Institute of Statistics (INE) (Mozambique). Mozambique Core Welfare Indicators Questionnaire Survey 2000-2001.
139	ICF Macro, Ministry of Health (Mozambique), National Institute of Statistics (INE) (Mozambique). Mozambique AIDS Indicator Survey 2009. Fairfax, United States of America: ICF International, 2010.
140	National Planning Commission (Namibia), United Nations Population Fund (UNFPA). Namibia Population and Housing Census 2001.
141	Division of Reproductive Health, Centers for Disease Control and Prevention (CDC), National Institute for Development Information (Nicaragua). Nicaragua Reproductive Health Survey 2006-2007. Managua, Nicaragua: National Institute for Development Information (Nicaragua).
142	National Institute of Statistics and Censuses (Nicaragua), World Bank. Nicaragua Living Standards Measurement Survey 2001.
143	Government of Niger, Macro International, Inc, United Nations Children's Fund (UNICEF). Niger Multiple Indicator Cluster Survey 2000. New York, United States of America: United Nations Children's Fund (UNICEF).
144	Department of Statistics and National Accounts (Niger), United Nations Department of Economic and Social Development. Niger Continuous Survey on Economic and Social Conditions 1995-1996. Niamey, Niger: Department of Statistics and National Accounts (Niger).
145	United Nations Children's Fund (UNICEF), National Bureau of Statistics (Nigeria). Nigeria Multiple Indicator Cluster Survey 2007. New York, United States: United Nations Children's Fund (UNICEF).
146	National Bureau of Statistics (Nigeria). Nigeria Core Welfare Indicators Questionnaire Survey 2006. Abuja, Nigeria: National Bureau of Statistics (Nigeria).
147	Federal Bureau of Statistics (Pakistan). Pakistan Core Welfare Indicators Questionnaire Survey 2004-2005. Islamabad, Pakistan: Pakistan Bureau of Statistics.
148	Federal Bureau of Statistics (Pakistan). Pakistan Social and Living Standards Measurement Survey 2004-2005. Islamabad, Pakistan: Federal Bureau of Statistics (Pakistan).
149	Census and Statistics Directorate (Panama), Ministry of Economy and Finance (Panama), World Bank. Panama Living Standard Measurement Survey 2003. Washington DC, United States of America: World Bank.
150	Ministry of Planning and Economic Policy (Panama), World Bank. Panama Living Standards Measurement Survey 1997. Washington DC, United States of America: World Bank.
151	Department of Statistics, Surveys and Censuses (Paraguay). Paraguay Permanent Household Survey 2003. Asunci√≥n, Paraguay: Department of Statistics, Surveys and Censuses (Paraguay).
152	Instituto Cu√°nto. Peru National Living Standards Measurement Survey 2000. Lima, Peru: Instituto Cu√°nto.
153	Central Statistical Office of Saint Lucia. Saint Lucia Population and Housing Census 2010.
154	Caribbean Community (CARICOM) Secretariat, St. Vincent and Grenadines Population and Housing Census 1980.
155	Caribbean Community (CARICOM) Secretariat, Statistical Office, Ministry of Finance and Planning (Saint Vincent and the Grenadines). Saint Vincent and the Grenadines Population and Housing Census 2001.
156	Samoa Bureau of Statistics. Samoa Population and Housing Census 2006.
157	Department of Statistics (Samoa). Samoa Population and Housing Census 2001.
158	National Institute of Statistics (Sao Tome and Principe), United Nations Children's Fund (UNICEF). Sao Tome and Principe Multiple Indicator Cluster Survey 2006. New York, United States of America: United Nations Children's Fund (UNICEF).
159	Directorate of Forecasting and Statistics, Ministry of the Economy, Finance and Planning (Senegal). Senegal Household Survey 1994-1995.
160	Directorate of Forecasting and Statistics, Ministry of the Economy, Finance and Planning (Senegal). Senegal Household Survey 2001-2002. Dakar, Senegal: National Agency of Statistics and Demography (Senegal).
161	Macro International, Inc, Research Center for Human Development (Senegal). Senegal Malaria Indicator Survey 2006. Fairfax, United States of America: ICF International.
162	Macro International, Inc, Research Center for Human Development (Senegal). Senegal Malaria Indicator Survey 2008-2009. Fairfax, United States of America: ICF International.
163	United Nations Children's Fund (UNICEF), Statistical Office of the Republic of Serbia (SORS), Strategic Marketing Research Agency (SMMRI). Serbia Multiple Indicator Cluster Survey 2005-2006. New York, United States: United Nations Children's Fund (UNICEF).
164	United Nations Children's Fund (UNICEF), Statistics Sierra Leone. Sierra Leone Multiple Indicator Cluster Survey 2005. New York, United States: United Nations Children's Fund (UNICEF).
165	Central Statistics Office (Sierra Leone). Sierra Leone Population and Housing Census 1985.
166	Statistics Sierra Leone and Minnesota Population Center. Sierra Leone Population and Housing Census 2004 from the Integrated Public Use Microdata Series, International: [Machine-readable database]. Minneapolis: University of Minnesota, 2011.
167	Pan Arab Project for Family Health (PAPFAM), United Nations Children's Fund (UNICEF). Somalia Multiple Indicator Cluster Survey 2006. New York, United States of America: United Nations Children's Fund (UNICEF).
168	Statistics South Africa. South Africa General Household Survey 2003. Pretoria, South Africa: Statistics South Africa.
169	Statistics South Africa. South Africa General Household Survey 2004. Pretoria, South Africa: Statistics South Africa.
170	Statistics South Africa. South Africa General Household Survey 2005. Pretoria, South Africa: Statistics South Africa.
171	Statistics South Africa. South Africa General Household Survey 2007. Cape Town, South Africa: DataFirst.
172	Statistics South Africa. South Africa Income and Expenditure Survey 2005-2006. Pretoria, South Africa: Statistics South Africa.
173	Southern Africa Labour Development Research Unit (SALDRU), University of Cape Town, World Bank. South Africa Living Standards Measurement Study 1993. Washington DC, United States of America: World Bank.
174	Statistics South Africa. South Africa Population and Housing Census 2011.
175	Department of Census and Statistics (Sri Lanka). Sri Lanka Population and Housing Census 2001.
176	United Nations Children's Fund (UNICEF). South Sudan Multiple Indicator Cluster Survey 1999. New York, United States: United Nations Children's Fund (UNICEF).
177	Central Bureau of Statistics (Sudan), Federal Ministry of Health (Sudan), United Nations Children's Fund (UNICEF). Sudan Multiple Indicator Cluster Survey 2000. New York, United States of America: United Nations Children's Fund (UNICEF).
178	Federal Ministry of Health (Sudan), League of Arab States. Sudan Maternal and Child Health Survey 1992-1993.
179	General Bureau of Statistics (Suriname). Suriname Census 2004.
180	General Statistical Office (Suriname), United Nations Children's Fund (UNICEF). Suriname Multiple Indicator Cluster Survey 2006. New York, United States of America: United Nations Children's Fund (UNICEF).
181	Central Statistical Office (Swaziland). Swaziland Household Income and Expenditure Survey 1994-1995.
182	Central Statistical Office (Swaziland), United Nations Children's Fund (UNICEF). Swaziland Multiple Indicator Cluster Survey 2000. New York, United States of America: United Nations Children's Fund (UNICEF).
183	Central Bureau of Statistics (Syria), League of Arab States. Syria Maternal and Child Health Survey 1993.
184	United Nations Children's Fund (UNICEF), Central Bureau of Statistics (Syria), Ministry of Health (Syria), Pan Arab Project for Family Health (PAPFAM). Syria Multiple Indicator Cluster Survey 2006. New York, United States: United Nations Children's Fund (UNICEF).
185	National State Statistical Agency (Tajikistan), World Bank. Tajikistan Living Standards Survey 1999.
186	National State Statistical Agency (Tajikistan), United Nations Children's Fund (UNICEF). Tajikistan Multiple Indicator Cluster Survey 2000 . New York, United States: United Nations Children's Fund (UNICEF).
187	United Nations Children's Fund (UNICEF), State Committee on Statistics of the Republic of Tajikistan. Tajikistan Multiple Indicator Cluster Survey 2005. New York, United States: United Nations Children's Fund (UNICEF).
188	National Bureau of Statistics (Tanzania), ORC Macro, Tanzania Commission for AIDS (TACAIDS). Tanzania AIDS Indicator Survey 2003-2004. Fairfax, United States of America: ICF International.
189	Macro International, Inc, National Bureau of Statistics (Tanzania), Office of the Chief Government Statistician (OCGS) (Zanzibar), Tanzania Commission for AIDS (TACAIDS), Zanzibar AIDS Commission (ZAC). Tanzania HIV/AIDS and Malaria Indicator Survey 2007-2008. Fairfax, United States of America: ICF International.
190	National Statistical Office (Thailand), United Nations Children's Fund (UNICEF). Thailand Multiple Indicator Cluster Survey 2005-2006. New York, United States of America: United Nations Children's Fund (UNICEF).
191	National Statistics Directorate (Timor-Leste), World Bank. Timor-Leste Living Standards and Measurement Survey 2001. Washington DC, United States of America: World Bank.
192	Insan Hitawasana Sejahtera, National Statistics Directorate (Timor-Leste), United Nations Children's Fund (UNICEF). Timor-Leste Multiple Indicator Cluster Survey 2002. Dili, Timor-Leste: National Statistics Directorate (Timor-Leste).
193	Government of Timor-Leste, National Statistics Directorate (Timor-Leste), United Nations Population Fund (UNFPA). Timor-Leste Population and Housing Census 2010.
194	Directorate General of Statistics and National Accounts (Togo). Togo Core Welfare Indicators Questionnaire 2006.
195	Directorate General of Statistics and National Accounting (Togo), United Nations Children's Fund (UNICEF). Togo Multiple Indicator Cluster Survey 2006. New York, United States: United Nations Children's Fund (UNICEF).
196	Central Statistical Office (Trinidad and Tobago) and United Nations Children's Fund (UNICEF). Trinidad and Tobago Multiple Indicator Cluster Survey 2006. New York, United States: United Nations Children's Fund (UNICEF).
197	Ministry of Foreign Affairs (Turkmenistan), Ministry of Health and Medical Industry (Turkmenistan), National Institute of State Statistics and Information (Turkmenistan), United Nations Children's Fund (UNICEF). Turkmenistan Multiple Indicator Cluster Survey 2006. New York, United States of America: United Nations Children's Fund (UNICEF), 2016.
198	ICF Macro, Ministry of Health (Uganda), Mulago Hospital, Uganda Bureau of Statistics, United Nations Children's Fund (UNICEF), World Health Organization (WHO). Uganda Malaria Indicator Survey 2009-2010. Fairfax, United States of America: ICF International.
199	Uganda Bureau of Statistics. Uganda Population and Housing Census 2002.
200	United Nations Children's Fund (UNICEF). Ukraine Multiple Indicator Cluster Survey 2005. New York, United States of America: United Nations Children's Fund (UNICEF).
201	United Nations Children's Fund (UNICEF), State Committee of the Republic of Uzbekistan on Statistics. Uzbekistan Multiple Indicator Cluster Survey 2006. New York, United States: United Nations Children's Fund (UNICEF).
202	Ministry of Health (Vanuatu), United Nations Children's Fund (UNICEF). Vanuatu Multiple Indicator Cluster Survey 2007-2008. New York, United States of America: United Nations Children's Fund (UNICEF).
203	National Institute of Statistics (Venezuela), United Nations Children's Fund (UNICEF). Venezuela Multiple Indicator Cluster Survey 2000. New York, United States: United Nations Children's Fund (UNICEF).
204	General Statistics Office (Vietnam), National Institute of Hygiene and Epidemiology (Viet Nam), ORC Macro. Vietnam AIDS Indicator Survey 2005. Fairfax, United States of America: ICF International.
205	World Bank (WB), General Statistics Office (Viet Nam). Viet Nam Living Standards Measurement Survey 1992-1993. Washington D.C., United States: World Bank (WB)
206	General Statistics Office (Vietnam), United Nations Children's Fund (UNICEF). Vietnam Multiple Indicator Cluster Survey 2000. New York, United States of America: United Nations Children's Fund (UNICEF).
207	General Statistics Office (Vietnam), United Nations Children's Fund (UNICEF). Vietnam Multiple Indicator Cluster Survey 2006. New York, United States of America: United Nations Children's Fund (UNICEF).
208	Ministry of Health (Yemen) and United Nations Children's Fund (UNICEF). Yemen Multiple Indicator Cluster Survey 2006. New York, United States: United Nations Children's Fund (UNICEF).
209	Central Statistical Office (Zambia). Zambia Census of Population and Housing 2000. Lusaka, Zambia: Central Statistical Office (Zambia).
210	Central Statistical Office (Zambia). Zambia Living Conditions Monitoring Survey 1996. Lusaka, Zambia: Central Statistical Office (Zambia).
211	Central Statistical Office (Zambia), London School of Hygiene and Tropical Medicine. Zambia Living Conditions Monitoring Survey 1998. Lusaka, Zambia: Central Statistical Office (Zambia).
212	Central Statistical Office (Zambia). Zambia Living Conditions Monitoring Survey 2002-2003. Lusaka, Zambia: Central Statistical Office (Zambia).
213	Central Statistical Office (Zambia). Zambia Living Conditions Monitoring Survey 2004-2005. Lusaka, Zambia: Central Statistical Office (Zambia).
214	Central Statistical Office (Zambia). Zambia Living Conditions Monitoring Survey 2006.
215	Central Bureau of Statistics (Norway), Central Statistical Office (Zambia). Zambia Priority Survey 1993.
216	Central Statistical Office (Zimbabwe). Zimbabwe Population and Housing Census 2002.
217	Indian Institute of Health Management Research (IIHMR), Johns Hopkins University, Ministry of Public Health (Afghanistan). Afghanistan Health Survey 2006.
218	National Institute of Statistics and Demography (INSD). Burkina Faso Core Welfare Indicators Questionnaire Survey 2007. Ouagadougou, Burkina Faso: National Institute of Statistics and Demography (INSD), 2008.
219	ICF International, Ministry of the Fight Against AIDS (C√¥te d'Ivoire), National Institute of Statistics (C√¥te d'Ivoire). C√¥te d'Ivoire Demographic and Health Survey 2011-2012. Fairfax, United States of America: ICF International.
220	Department of Census and Statistics (Sri Lanka), Macro International, Inc. Sri Lanka Demographic and Health Survey 2006-2007. 2009.
221	Macro International, Inc, Secretariat of the Pacific Community (SPC), Tuvalu Central Statistics Division. Tuvalu Demographic and Health Survey 2007.
222	ICF Macro, Institute of Public Health (Albania), Institute of Statistics (Albania). Albania Demographic and Health Survey 2008-2009. Fairfax, United States of America: ICF International, 2009.
223	Ministry of Health (Armenia), National Statistical Service (NSS), ORC Macro. Armenia Demographic and Health Survey 2000. Fairfax, United States of America: ICF International.
224	MOH Center for Health Information and Statistics, Macro International, Inc, National Statistical Service (NSS). Armenia Demographic and Health Survey 2005. Fairfax, United States of America: ICF International.
225	Macro International, Inc, State Statistical Committee of Azerbaijan. Azerbaijan Demographic and Health Survey 2006. Fairfax, United States of America: ICF International.
226	Mitra and Associates, ORC Macro. Bangladesh Demographic and Health Survey 2004. Fairfax, United States of America: ICF International.
227	Macro International, Inc, Mitra and Associates, National Institute of Population Research and Training (NIPORT). Bangladesh Demographic and Health Survey 2007. Fairfax, United States of America: ICF International, 2009.
228	Macro International, Inc, National Institute of Statistics and Economic Analysis (INSAE) (Benin). Benin Demographic and Health Survey 1996. Fairfax, United States of America: ICF International.
229	National Institute of Statistics and Economic Analysis (INSAE) (Benin), ORC Macro. Benin Demographic and Health Survey 2001. Fairfax, United States of America: ICF International.
230	Macro International, Inc, National Institute of Statistics and Economic Analysis (INSAE) (Benin), National Program Against AIDS (PNLS) (Benin). Benin Demographic and Health Survey 2006. Fairfax, United States of America: ICF International.
231	Macro International, Inc, National Institute of Statistics (Bolivia). Bolivia Demographic and Health Survey 1998. Fairfax, United States of America: ICF International.
232	Macro International, Inc, National Institute of Statistics (Bolivia). Bolivia Demographic and Health Survey 1993-1994. Fairfax, United States of America: ICF International.
233	Macro International, Inc, Ministry of Health and Sports (Bolivia), National Institute of Statistics (Bolivia). Bolivia Demographic and Health Survey 2003-2004. Fairfax, United States of America: ICF International.
234	Macro International, Inc, Ministry of Health and Sports (Bolivia), National Institute of Statistics (Bolivia). Bolivia Demographic and Health Survey 2008. Fairfax, United States of America: ICF International.
235	Macro International, Inc, National Institute of Statistics and Demography (Burkina Faso). Burkina Faso Demographic and Health Survey 2003. Fairfax, United States of America: ICF International.
236	ICF Macro, Ministry of Health (Burkina Faso), National Institute of Statistics and Demography (Burkina Faso). Burkina Faso Demographic and Health Survey 2010-2011. Fairfax, United States of America: ICF International.
237	Macro International, Inc, Ministry of Health (Cambodia), National Institute of Statistics (Cambodia). Cambodia Demographic and Health Survey 2000. Fairfax, United States of America: ICF International.
238	Macro International, Inc, National Institute of Public Health (Cambodia), National Institute of Statistics (Cambodia). Cambodia Demographic and Health Survey 2005-2006. Fairfax, United States of America: ICF International.
239	Macro International, Inc, National Institute of Statistics (Cameroon). Cameroon Demographic and Health Survey 2004. Fairfax, United States of America: ICF International.
240	ICF International, Ministry of Economy, Planning and Regional Development (Cameroon), Ministry of Public Health (Cameroon), National Institute of Statistics (Cameroon), Pasteur Center of Cameroon. Cameroon Demographic and Health Survey 2011. Fairfax, United States of America: ICF International.
241	Macro International, Inc, Profamilia (Colombia). Colombia Demographic and Health Survey 2004-2005. Fairfax, United States of America: ICF International, 2005.
242	Institute for Resource Development, Macro Systems, Profamilia (Colombia). Colombia Demographic and Health Survey 1990. Fairfax, United States of America: ICF International, 1991.
243	Macro International, Inc, Profamilia (Colombia). Colombia Demographic and Health Survey 1995. Fairfax, United States of America: ICF International, 1995.
244	Macro International, Inc, Profamilia (Colombia). Colombia Demographic and Health Survey 2000. Fairfax, United States of America: ICF International, 2000.
245	Macro International, Inc, Ministry of Planning (Congo, DR). Democratic Republic of the Congo Demographic and Health Survey 2007. Fairfax, United States of America: ICF International.
246	Macro International, Inc, National Center for Statistics and Economic Studies (Congo, Rep.). Congo Demographic and Health Survey 2005. Fairfax, United States of America: ICF International.
247	Institute for Resource Development, Macro Systems, National Planning Office (Dominican Republic), Profamilia (Colombia). Dominican Republic Demographic and Health Survey 1991. Fairfax, United States of America: ICF International.
248	Center for Social and Demographic Studies (Dominican Republic) (CESDEM), Macro International, Inc, National Planning Office (Dominican Republic), Profamilia (Colombia). Dominican Republic Demographic and Health Survey 1996. Fairfax, United States of America: ICF International.
249	Center for Social and Demographic Studies (Dominican Republic) (CESDEM), Macro International, Inc. Dominican Republic Experimental Demographic and Health Survey 1999. Fairfax, United States of America: ICF International.
250	Center for Social and Demographic Studies (Dominican Republic) (CESDEM), Macro International, Inc. Dominican Republic Demographic and Health Survey 2002. Fairfax, United States of America: ICF International.
251	Center for Social and Demographic Studies (Dominican Republic) (CESDEM), Macro International, Inc. Dominican Republic Demographic and Health Survey 2007. Fairfax, United States of America: ICF International.
252	Macro International, Inc, Population Council (Egypt). Egypt Demographic and Health Survey 2000. Fairfax, United States of America: ICF International.
253	El-Zanaty and Associates, Macro International, Inc, Ministry of Health and Population (Egypt), Population Council (Egypt). Egypt Demographic and Health Survey 2005. Fairfax, United States of America: ICF International.
254	El-Zanaty and Associates, Macro International, Inc, Ministry of Health and Population (Egypt), Population Council (Egypt). Egypt Interim Demographic and Health Survey 2003. Fairfax, United States of America: ICF International.
255	Macro International, Inc, National Statistics and Evaluation Office (Eritrea). Eritrea Demographic and Health Survey 2002. Fairfax, United States of America: ICF International.
256	Macro International, Inc, National Statistics Office (Eritrea). Eritrea Demographic and Health Survey 1995-1996. Fairfax, United States of America: ICF International.
257	Macro International, Inc, Population and Housing Census Commissions Office (PHCCO). Ethiopia Demographic and Health Survey 2005. Fairfax, United States of America: ICF International.
258	Central Statistics Agency (Ethiopia), ORC Macro. Ethiopia Demographic and Health Survey 2000. Calverton, United States of America: ORC Macro, 2001.
259	General Directorate of Statistics and Economic Studies (Gabon), Macro International, Inc. Gabon Demographic and Health Survey 2000-2001. Fairfax, United States of America: ICF International.
260	Ghana Statistical Service, Macro International, Inc. Ghana Demographic and Health Survey 2003. Fairfax, United States of America: ICF International.
261	Guatemala Ministry of Health and Social Assistance, Macro International, Inc, National Statistics Institute (Guatemala). Guatemala Interim Demographic and Health Survey 1998-1999. Fairfax, United States of America: ICF International.
262	Macro International, Inc, National Statistics Directorate (Guinea). Guinea Demographic and Health Survey 2005. Fairfax, United States of America: ICF International.
263	Haitian Institute of Childhood (IHE), Macro International, Inc. Haiti Demographic and Health Survey 2000. Fairfax, United States of America: ICF International.
264	Haitian Institute of Childhood (IHE), Haitian Institute of Statistics and Informatics, Macro International, Inc. Haiti Demographic and Health Survey 2005-2006. Fairfax, United States of America: ICF International.
265	Macro International, Inc, National Institute of Statistics (Honduras), Secretary of Health (Honduras). Honduras Demographic and Health Survey 2005-2006. Fairfax, United States of America: ICF International.
266	International Institute for Population Sciences (India). India Demographic and Health Survey 1992-1993. Mumbai, India: International Institute for Population Sciences (India).
267	International Institute for Population Sciences (India), Macro International, Inc. India Demographic and Health Survey 1998-1999. Calverton, United States of America: Macro International, Inc.
268	International Institute for Population Sciences (India), Macro International, Inc. India Demographic and Health Survey 2005-2006. Fairfax, United States of America: ICF International.
269	Macro International, Inc, Ministry of Health (Indonesia), National Family Planning Coordinating Board (Indonesia), Statistics Indonesia. Indonesia Demographic and Health Survey 2002-2003. Fairfax, United States of America: ICF International.
270	Macro International, Inc, Ministry of Health (Indonesia), National Family Planning Coordinating Board (Indonesia), Statistics Indonesia. Indonesia Demographic and Health Survey 2007. Fairfax, United States of America: ICF International.
271	Department of Statistics (Jordan), Macro International, Inc. Jordan Demographic and Health Survey 2002. Fairfax, United States of America: ICF International.
272	Department of Statistics (Jordan), Macro International, Inc. Jordan Demographic and Health Survey 2007. Fairfax, United States of America: ICF International.
273	Academy of Preventive Medicine (Kazakhstan), Macro International, Inc. Kazakhstan Demographic and Health Survey 1999. Fairfax, United States of America: ICF International.
274	Centers for Disease Control and Prevention (CDC), Central Bureau of Statistics (Kenya), Macro International, Inc, Ministry of Health (Kenya), National Council for Population and Development (Kenya). Kenya Demographic and Health Survey 2003. Fairfax, United States of America: ICF International.
275	Bureau of Statistics (Lesotho), Macro International, Inc, Ministry of Health and Social Welfare (Lesotho). Lesotho Demographic and Health Survey 2004-2005. Fairfax, United States of America: ICF International.
276	Liberia Institute for Statistics and Geo-information Services (LISGIS), Macro International, Inc. Liberia Demographic and Health Survey 2006-2007. Fairfax, United States of America: ICF International.
277	Macro International, Inc, National Institute of Statistics (Madagascar). Madagascar Demographic and Health Survey 2003-2004. Fairfax, United States of America: ICF International.
278	Macro International, Inc, National Statistical Office of Malawi. Malawi Demographic and Health Survey 2000. Fairfax, United States of America: ICF International.
279	Macro International, Inc, National Statistical Office of Malawi. Malawi Demographic and Health Survey 2004-2005. Fairfax, United States of America: ICF International.
280	Macro International, Inc, Ministry of Health (Mali), National Directorate of Statistics and Informatics (DNSI) (Mali). Mali Demographic and Health Survey 2006. Fairfax, United States of America: ICF International.
281	Macro International, Inc, National Directorate of Statistics and Informatics (DNSI) (Mali), Planning and Statistics Unit, Ministry of Health (Mali). Mali Demographic and Health Survey 2001. Fairfax, United States of America: ICF International.
282	Macro International, Inc, National Office of Statistics (Mauritania). Mauritania Demographic and Health Survey 2000-2001. Fairfax, United States of America: ICF International.
283	Macro International, Inc, National Scientific and Applied Center for Preventive Medicine (Moldova). Moldova Demographic and Health Survey 2005. Fairfax, United States of America: ICF International.
284	League of Arab States, Macro International, Inc, Ministry of Health (Morocco). Morocco Demographic and Health Survey 2003-2004. Fairfax, United States of America: ICF International.
285	Macro International, Inc, National Institute of Statistics (INE) (Mozambique). Mozambique Demographic and Health Survey 2003-2004. Fairfax, United States of America: ICF International.
286	Macro International, Inc, Ministry of Health and Social Services (Namibia), National Planning Commission (Namibia). Namibia Demographic and Health Survey 2000. Fairfax, United States of America: ICF International.
287	Macro International, Inc, Ministry of Health and Social Services (Namibia). Namibia Demographic and Health Survey 2006-2007. Fairfax, United States of America: ICF International.
288	Macro International, Inc, Ministry of Health and Population (Nepal), New ERA. Nepal Demographic and Health Survey 2001. Fairfax, United States of America: ICF International.
289	Macro International, Inc, Ministry of Health and Population (Nepal), New ERA. Nepal Demographic and Health Survey 2006. Fairfax, United States of America: ICF International.
290	Macro International, Inc, Ministry of Health (Nicaragua), National Institute of Statistics and Censuses (Nicaragua). Nicaragua Demographic and Health Survey 2001. Fairfax, United States of America: ICF International.
291	Department of Statistics and National Accounts (Niger), Macro International, Inc. Niger Demographic and Health Survey 2006. Fairfax, United States of America: ICF International.
292	Department for International Development (DFiD) (United Kingdom), National Population Commission of Nigeria, ORC Macro, United Nations Children's Fund (UNICEF), United Nations Population Fund (UNFPA). Nigeria Demographic and Health Survey 2003. Fairfax, United States of America: ICF International.
293	Macro International, Inc, National Institute of Population Studies (Pakistan). Pakistan Demographic and Health Survey 2006-2007. Fairfax, United States of America: ICF International.
294	National Statistical Office (Papua New Guinea). Papua New Guinea Demographic and Health Survey 1996-1997.
295	Macro International, Inc, National Institute of Statistics (Peru). Peru Demographic and Health Survey 2000. Fairfax, United States of America: ICF International.
296	Macro International, Inc, National Office of Population (Rwanda). Rwanda Demographic and Health Survey 2000. Fairfax, United States of America: ICF International.
297	Macro International, Inc, National Institute of Statistics of Rwanda. Rwanda Demographic and Health Survey 2005. Fairfax, United States of America: ICF International.
298	Department of Health (South Africa), Macro International, Inc, South African Medical Research Council. South Africa Demographic and Health Survey 1998. Fairfax, United States of America: ICF International.
299	Central Statistical Office (Swaziland), Macro International, Inc. Swaziland Demographic and Health Survey 2006-2007. Fairfax, United States of America: ICF International.
300	Macro International, Inc, National Bureau of Statistics (Tanzania). Tanzania Demographic and Health Survey 2004-2005. Fairfax, United States of America: ICF International.
301	Gurbansoltan Eje Clinical Research Center for Maternal and Child Health (GECRCMCH), Macro International, Inc, Ministry of Health and Medical Industry (Turkmenistan). Turkmenistan Demographic and Health Survey 2000.
302	Macro International, Inc, Uganda Bureau of Statistics. Uganda Demographic and Health Survey 2000-2001. Fairfax, United States of America: ICF International.
303	Macro International, Inc, Uganda Bureau of Statistics. Uganda Demographic and Health Survey 2006. Fairfax, United States of America: ICF International.
304	Macro International, Inc, State Statistical Committee (Ukraine), Ukrainian Center for Social Reforms (UCSR). Ukraine Demographic and Health Survey 2007. Fairfax, United States of America: ICF International.
305	Analytical and Information Center of the Ministry of Health of Uzbekistan, Macro International, Inc, Ministry of Macroeconomics and Statistics (Uzbekistan). Uzbekistan Special Demographic and Health Survey 2002. Fairfax, United States of America: ICF International.
306	Central Statistical Organization (Yemen), League of Arab States, Macro International, Inc. Yemen Demographic and Health Survey 1991-1992. Fairfax, United States of America: ICF International.
307	Central Board of Health (Zambia), Central Statistical Office (Zambia), Macro International, Inc. Zambia Demographic and Health Survey 2001-2002. Fairfax, United States of America: ICF International.
308	Central Statistical Office (Zambia), Macro International, Inc. Zambia Demographic and Health Survey 2007. Fairfax, United States of America: ICF International.
309	Central Statistical Office (Zimbabwe), Macro International, Inc. Zimbabwe Demographic and Health Survey 1999. Fairfax, United States of America: ICF International.
310	Central Statistical Office (Zimbabwe), Macro International, Inc. Zimbabwe Demographic and Health Survey 2005-2006. Fairfax, United States of America: ICF International.
311	Ghana Health Service, Ghana Statistical Service, Macro International, Inc. Ghana Special Demographic and Health Survey 2007-2008. Fairfax, United States of America: ICF International.
312	Ghana Statistical Service, Macro International, Inc, Ministry of Health (Ghana). Ghana Demographic and Health Survey 2008. Fairfax, United States of America: ICF International.
313	Department of Statistics (Jordan), ICF Macro. Jordan Interim Demographic and Health Survey 2009. Fairfax, United States of America: ICF International, 2010.
314	Macro International, Inc, Ministry of Health (Rwanda), National Institute of Statistics of Rwanda. Rwanda Interim Demographic and Health Survey 2007-2008. Fairfax, United States of America: ICF International.
315	ICF Macro, Ministry of Health and Population (Nepal), New ERA. Nepal Demographic and Health Survey 2011. Fairfax, United States of America: ICF International.
316	Macro International, Inc, Statistics Sierra Leone. Sierra Leone Demographic and Health Survey 2008. Fairfax, United States of America: ICF International.
317	ICF Macro, Ministry of Finance (Timor-Leste), National Statistics Directorate (Timor-Leste). Timor-Leste Demographic and Health Survey 2009-2010. Fairfax, United States of America: ICF International.
318	ICF Macro, Profamilia (Colombia). Colombia Demographic and Health Survey 2009-2010. Fairfax, United States of America: ICF International, 2011.
319	Central Statistics Agency (Ethiopia), ICF Macro, Ministry of Health (Ethiopia). Ethiopia Demographic and Health Survey 2010-2011. Fairfax, United States of America: ICF International.
320	ICF Macro, Ministry of Health (Maldives). Maldives Demographic and Health Survey 2009. Fairfax, United States of America: ICF International.
321	ICF Macro, Ministry of Health (Samoa), Samoa Bureau of Statistics. Samoa Demographic and Health Survey 2009.
322	ICF Macro, National Bureau of Statistics (Tanzania). Tanzania Demographic and Health Survey 2009-2010. Fairfax, United States of America: ICF International.
323	Bureau of Statistics (Guyana), ICF Macro, Ministry of Health (Guyana). Guyana Demographic and Health Survey 2009. Fairfax, United States of America: ICF International, 2011.
324	ICF Macro, Kenya Medical Research Institute (KEMRI), Kenya National Bureau of Statistics, Ministry of Public Health and Sanitation (Kenya), National AIDS and STI Control Programme (NASCOP) (Kenya), National Association of County and City Health Officials (NACCHO) (United States), National Coordinating Agency for Population and Development (Kenya). Kenya Demographic and Health Survey 2008-2009. Fa…
325	ICF Macro, Ministry of Health and Social Welfare (Lesotho). Lesotho Demographic and Health Survey 2009-2010. Fairfax, United States of America: ICF International.
326	ICF Macro, National Statistical Office of Malawi. Malawi Demographic and Health Survey 2010. Fairfax, United States of America: ICF International.
327	ICF Macro, National Institute of Statistics (Madagascar). Madagascar Demographic and Health Survey 2008-2009. Fairfax, United States of America: ICF International.
328	Macro International, Inc, National Statistics Office (Philippines). Philippines Demographic and Health Survey 2008. Fairfax, United States of America: ICF International, 2010.
329	Macro International, Inc, National Population Commission of Nigeria. Nigeria Demographic and Health Survey 2008. Fairfax, United States of America: ICF International, 2009.
330	Economic Policy, Planning and Statistics Office (Marshall Islands), Secretariat of the Pacific Community (SPC). Marshall Islands Demographic and Health Survey 2007.
331	World Health Organization (WHO). Bangladesh World Health Survey 2003. Geneva, Switzerland: World Health Organization (WHO), 2005.
332	World Health Organization (WHO). Bosnia and Herzegovina World Health Survey 2003. Geneva, Switzerland: World Health Organization (WHO), 2005.
333	Center for Scientific and Technological Information, Oswaldo Cruz Foundation and World Health Organization (WHO). Brazil World Health Survey 2003. Geneva, Switzerland: World Health Organization (WHO), 2005.
334	World Health Organization (WHO). Burkina Faso World Health Survey 2002-2003. Geneva, Switzerland: World Health Organization (WHO), 2005.
335	World Health Organization (WHO). Chad World Health Survey 2003. Geneva, Switzerland: World Health Organization (WHO), 2005.
336	World Health Organization (WHO). China World Health Survey 2002. Geneva, Switzerland: World Health Organization (WHO), 2005.
337	World Health Organization (WHO). Comoros World Health Survey 2003. Geneva, Switzerland: World Health Organization (WHO), 2005.
338	World Health Organization (WHO). Congo World Health Survey 2003. Geneva, Switzerland: World Health Organization (WHO), 2005.
339	World Health Organization (WHO). C√¥te d'Ivoire World Health Survey 2003. Geneva, Switzerland: World Health Organization (WHO), 2005.
340	World Health Organization (WHO). Croatia World Health Survey 2003. Geneva, Switzerland: World Health Organization (WHO), 2005.
341	World Health Organization (WHO). Czech Republic World Health Survey 2002-2003. Geneva, Switzerland: World Health Organization (WHO), 2005.
342	World Health Organization (WHO). Dominican Republic World Health Survey 2003. Geneva, Switzerland: World Health Organization (WHO), 2005.
343	World Health Organization (WHO). Ecuador World Health Survey 2003. Geneva, Switzerland: World Health Organization (WHO), 2005.
344	World Health Organization (WHO). Estonia World Health Survey 2003. Geneva, Switzerland: World Health Organization (WHO), 2005.
345	World Health Organization (WHO). Ethiopia World Health Survey 2003. Geneva, Switzerland: World Health Organization (WHO), 2005.
346	World Health Organization (WHO). Georgia World Health Survey 2003. Geneva, Switzerland: World Health Organization (WHO), 2005.
347	World Health Organization (WHO). Ghana World Health Survey 2003. Geneva, Switzerland: World Health Organization (WHO), 2005.
348	World Health Organization (WHO). Guatemala World Health Survey 2003. Geneva, Switzerland: World Health Organization (WHO), 2005.
349	International Institute for Population Sciences (India), World Health Organization (WHO). India World Health Survey 2003. Geneva, Switzerland: World Health Organization (WHO), 2005.
350	World Health Organization (WHO). Kazakhstan World Health Survey 2002-2003. Geneva, Switzerland: World Health Organization (WHO), 2005.
351	World Health Organization (WHO). Kenya World Health Survey 2004. Geneva, Switzerland: World Health Organization (WHO), 2005.
352	World Health Organization (WHO). Laos World Health Survey 2003.
353	World Health Organization (WHO). Latvia World Health Survey 2003. Geneva, Switzerland: World Health Organization (WHO), 2005.
354	World Health Organization (WHO). Malawi World Health Survey 2003. Geneva, Switzerland: World Health Organization (WHO), 2005.
355	World Health Organization (WHO). Malaysia World Health Survey 2003. Geneva, Switzerland: World Health Organization (WHO), 2005.
356	World Health Organization (WHO). Mali World Health Survey 2003. Geneva, Switzerland: World Health Organization (WHO), 2005.
357	World Health Organization (WHO). Mauritania World Health Survey 2003. Geneva, Switzerland: World Health Organization (WHO), 2005.
358	World Health Organization (WHO). Mauritius World Health Survey 2003. Geneva, Switzerland: World Health Organization (WHO), 2005.
359	World Health Organization (WHO). Mexico World Health Survey 2002-2003. Geneva, Switzerland: World Health Organization (WHO), 2005.
360	World Health Organization (WHO). Morocco World Health Survey 2003. Geneva, Switzerland: World Health Organization (WHO), 2005.
361	World Health Organization (WHO). Myanmar World Health Survey 2003. Geneva, Switzerland: World Health Organization (WHO), 2005.
362	World Health Organization (WHO). Namibia World Health Survey 2003. Geneva, Switzerland: World Health Organization (WHO), 2005.
363	World Health Organization (WHO). Nepal World Health Survey 2003. Geneva, Switzerland: World Health Organization (WHO), 2005.
364	World Health Organization (WHO). Pakistan World Health Survey 2003-2004. Geneva, Switzerland: World Health Organization (WHO), 2005.
365	World Health Organization (WHO). Paraguay World Health Survey 2002-2003. Geneva, Switzerland: World Health Organization (WHO), 2005.
366	World Health Organization (WHO). Philippines World Health Survey 2003. Geneva, Switzerland: World Health Organization (WHO), 2005.
367	World Health Organization (WHO). Russia World Health Survey 2003. Geneva, Switzerland: World Health Organization (WHO), 2005.
368	World Health Organization (WHO). Senegal World Health Survey 2003. Geneva, Switzerland: World Health Organization (WHO), 2005.
369	World Health Organization (WHO). Slovakia World Health Survey 2003. Geneva, Switzerland: World Health Organization (WHO), 2005.
370	World Health Organization (WHO). Slovenia World Health Survey 2003. Geneva, Switzerland: World Health Organization (WHO), 2005.
371	World Health Organization (WHO). South Africa World Health Survey 2002-2003. Geneva, Switzerland: World Health Organization (WHO), 2005.
372	World Health Organization (WHO). Spain World Health Survey 2002-2003. Geneva, Switzerland: World Health Organization (WHO), 2005.
373	World Health Organization (WHO). Sri Lanka World Health Survey 2003. Geneva, Switzerland: World Health Organization (WHO), 2005.
374	World Health Organization (WHO). Swaziland World Health Survey 2003. Geneva, Switzerland: World Health Organization (WHO), 2005.
375	World Health Organization (WHO). Tunisia World Health Survey 2003. Geneva, Switzerland: World Health Organization (WHO), 2005.
376	World Health Organization (WHO). United Arab Emirates World Health Survey 2003. Geneva, Switzerland: World Health Organization (WHO), 2005.
377	World Health Organization (WHO). Uruguay World Health Survey 2002-2003. Geneva, Switzerland: World Health Organization (WHO), 2005.
378	World Health Organization (WHO). Vietnam World Health Survey 2002-2003. Geneva, Switzerland: World Health Organization (WHO), 2005.
379	World Health Organization (WHO). Zambia World Health Survey 2003. Geneva, Switzerland: World Health Organization (WHO), 2005.
380	World Health Organization (WHO). Zimbabwe World Health Survey 2003. Geneva, Switzerland: World Health Organization (WHO), 2005.
381	World Health Organization (WHO). Ukraine World Health Survey 2002-2003. Geneva, Switzerland: World Health Organization (WHO), 2005.
382	Central Statistics Office (Botswana). Botswana Demographic Survey 2006. Gaborone, Botswana: Central Statistics Office (Botswana).
383	National Statistics Bureau (Bhutan). Bhutan Living Standards Survey 2003.
384	Central Statistics Office (Botswana). Botswana AIDS Impact Survey 2004. Gaborone, Botswana: Statistics Botswana.
385	Central Statistics Office (Botswana), National AIDS Coordinating Agency (Botswana). Botswana AIDS Impact Survey 2008. Gaborone, Botswana: Statistics Botswana, 2015.
386	Central Statistics Office (Botswana). Botswana Family Health Survey 2007-2008. Gaborone, Botswana: Central Statistics Office (Botswana), 2009.
387	Central Statistics Office (Botswana). Botswana Household Income and Expenditure Survey 1993-1995. Gaborone, Botswana: Central Statistics Office (Botswana).
388	Central Statistical Organization (Yemen). Yemen Household Budget Survey 2005-2006. Sana'a, Yemen: Central Statistical Organization (Yemen).
389	National Institute of Statistics and Demography (Burkina Faso). Burkina Faso Priority Survey 1994-1995. Ouagadougou, Burkina Faso: National Institute of Statistics and Demography (Burkina Faso).
390	National Institute of Statistics and Demography (Burkina Faso), World Bank. Burkina Faso Core Welfare Indicators Questionnaire Survey 2005. Ouagadougou, Burkina Faso: National Institute of Statistics and Demography (Burkina Faso).
391	Ghana Statistical Service. Ghana Core Welfare Indicators Questionnaire Survey 2003. Accra, Ghana: Ghana Statistical Service.
392	International Institute for Population Sciences (India). India District Level Household Survey 2002-2005. Mumbai, India: International Institute for Population Sciences (India).
393	International Institute for Population Sciences (India). India District Level Household Survey 2007-2008. Mumbai, India: International Institute for Population Sciences (India), 2010.
394	MEASURE Evaluation Project, Carolina Population Center, University of North Carolina, Macro International, Inc, Ministry of Health (Uganda), Uganda Bureau of Statistics. Uganda Child Verbal Autopsy Study 2007. Calverton, United States of America: Macro International, Inc.
395	Uganda Bureau of Statistics. Uganda Household Survey 1999-2000.
396	Central Organization for Statistics and Information Technology (Iraq), The Fafo Research Foundation. Iraq Multiple Indicator Rapid Assessment 2004.
397	Vanuatu National Statistics Office, Government of Vanuatu, Secretariat of the Pacific Community (SPC), Government of Australia, Government of Fiji. Vanuatu Household Income and Expenditure Survey 2006. Port Vila, Vanuatu: Vanuatu National Statistics Office, 2009.
398	Ministry of Health (Southern Sudan), Federal Ministry of Health (Sudan), Southern Sudan Centre for Census, Statistics and Evaluation (SSCCSE), Central Bureau of Statistics (Sudan). Sudan Family Health Survey 2006.
399	Central Bank of Nigeria, National Bureau of Statistics (Nigeria), Nigerian Communications Commission (NCC). Nigeria General Household Survey 2007. Abuja, Nigeria: National Bureau of Statistics (Nigeria).
400	Central Bank of Nigeria, National Bureau of Statistics (Nigeria), Nigerian Communications Commission (NCC). Nigeria General Household Survey 2008.
401	Federal Office of Statistics (Nigeria). Nigeria Living Standards Survey 2003-2004.
402	Statistics South Africa. South Africa Community Survey 2007. Pretoria, South Africa: Statistics South Africa.
403	National Institute of Statistics and Geography (INEGI) (Mexico). Mexico Household Income and Expenditure Survey 2000. Mexico City, Mexico: National Institute of Statistics and Geography (INEGI) (Mexico).
404	National Statistics Office (Dominican Republic). Dominican Republic National Household Income and Expenditure Survey 2007-2008. Dominican Republic: National Statistics Office (Dominican Republic).
405	United Nations Children's Fund (UNICEF), National Institute of Statistics (C√¥te d'Ivoire). C√¥te d'Ivoire Multiple Indicator Cluster Survey 2006. New York, United States: United Nations Children's Fund (UNICEF).
406	Central Bureau of Statistics (North Korea). North Korea Population Census 2008.
407	Ministry of Health and Prevention (Senegal), Research Center for Human Development (Senegal). Senegal Demographic and Health Survey 2005. Fairfax, United States of America: ICF International.
408	ICF Macro, Ministry of Health (Sao Tome and Principe), National Institute of Statistics (Sao Tome and Principe). Sao Tome and Principe Demographic and Health Survey 2008-2009. Fairfax, United States of America: ICF International.
409	National Statistical Institute (Congo, DR), Ministry of Planning (Congo, DR), United Nations Children's Fund (UNICEF). Congo, DR Multiple Indicator Cluster Survey 2010. New York, United States: United Nations Children's Fund (UNICEF).
410	United Nations Children's Fund (UNICEF), National Statistics Institute (Mozambique). Mozambique Multiple Indicator Cluster Survey 2008-2009. New York, United States: United Nations Children's Fund (UNICEF).
411	Directorate of Forecasting and Statistics, Ministry of the Economy, Finance and Planning (Senegal), Ministry of Economy and Finance (Senegal), United Nations Children's Fund (UNICEF). Senegal Multiple Indicator Cluster Survey 2000. New York, United States of America: United Nations Children's Fund (UNICEF).
412	National Institute of Statistics (Sao Tome and Principe), United Nations Children's Fund (UNICEF). Sao Tome and Principe Multiple Indicator Cluster Survey 2000. New York, United States of America: United Nations Children's Fund (UNICEF).
413	Center for Social and Demographic Studies (Dominican Republic) (CESDEM), United Nations Children's Fund (UNICEF). Dominican Republic Multiple Indicator Cluster Survey 2000. New York, United States of America: United Nations Children's Fund (UNICEF).
414	Centers for Disease Control and Prevention (CDC), National Statistics Institute (Guinea-Bissau), United Nations Children's Fund (UNICEF). Guinea-Bissau Multiple Indicator Cluster Survey 2010. New York, United States of America: United Nations Children's Fund (UNICEF), 2018.
415	National Statistical Office of Malawi. Malawi Welfare Monitoring Survey 2009.
416	National Bureau of Statistics (Tanzania). Tanzania Living Standards Measurement Study - Integrated Survey on Agriculture 2008-2009. Dar es Salaam, Tanzania: National Bureau of Statistics (Tanzania).
417	Georgia Center for Disease Control (NCDC), Georgian Ministry of Labor Health and Social Affairs (MOLHSA), Division of Reproductive Health, Centers for Disease Control and Prevention (CDC). Georgia Reproductive Health Survey 2005. Atlanta, United States: Centers for Disease Control and Prevention (CDC).
418	University of Cape Town, Southern Africa Labour and Development Research Unit. National Income Dynamics Study (NIDS) Wave 1 [computer files]. Cape Town: Southern Africa Labour and Development Research Unit [producer], 2009. Cape Town: DataFirst [distributor], 2009
419	Brazilian Institute of Geography and Statistics (IBGE) and Minnesota Population Center. Brazil General Census 1991 from the Integrated Public Use Microdata Series, International: [Machine-readable database]. Minneapolis: University of Minnesota.
420	Central Statistical Office (Swaziland), United Nations Children's Fund (UNICEF). Swaziland Multiple Indicator Cluster Survey 2010. New York, United States of America: United Nations Children's Fund (UNICEF).
421	Southern Sudan Centre for Census, Statistics and Evaluation (SSCCSE), Food and Agriculture Organization of the United Nations (FAO), Statistics Norway. South Sudan National Baseline Household Survey (NBHS) 2009. Juba, Sudan: Southern Sudan Centre for Census, Statistics and Evaluation (<span>SSCCSE</span>).
422	ICF Macro, Ministry of Health (Cambodia), National Institute of Statistics (Cambodia). Cambodia Demographic and Health Survey 2010-2011. Fairfax, United States of America: ICF International.
423	National Institute of Statistics (Angola), Oxford Policy Management, United Nations Children's Fund (UNICEF). Angola Integrated Inquiry into People's Well-Being 2008-2009.
424	National Institute of Statistics (INE) (Cape Verde) and World Bank (WB), Cape Verde Core Welfare Indicator Questionnaire Survey 2007. Praia, Cape Verde: National Institute of Statistics (INE) (Cape Verde).
425	Burundi Institute of Statistics and Economic Studies, ICF International, Ministry of Public Health and the Fight Against AIDS (Burundi). Burundi Demographic and Health Survey 2010-2011. Fairfax, United States of America: ICF International, 2012.
426	National Institute of Statistics and Censuses (INEC) (Costa Rica). Costa Rica Multipurpose Household Survey 2008. San Jos√©, Costa Rica: National Institute of Statistics and Censuses (INEC) (Costa Rica).
427	National Institute of Statistics and Censuses (INEC) (Costa Rica). Costa Rica Multipurpose Household Survey 2009. San Jos√©, Costa Rica: National Institute of Statistics and Censuses (INEC) (Costa Rica).
428	National Institute of Statistics and Geography (Mexico). Mexico Population and Housing Census 2010. Aguascalientes, Mexico: National Institute of Statistics and Geography (Mexico), 2011.
429	Statistics Canada (StatCan). Canada Survey of Household Spending 1998. Ottawa, Canada: Statistics Canada (StatCan).
430	National Institute of Statistics (Cambodia), Statistics Sweden. Cambodia Socio-Economic Survey 2003-2005. Phnom Penh, Cambodia: National Institute of Statistics (Cambodia).
431	ICF Macro, National Malaria Control Programme (Nigeria), National Population Commission of Nigeria. Nigeria Malaria Indicator Survey 2010. Fairfax, United States of America: ICF International.
432	National Institute of Statistics (Cambodia), Statistics Sweden. Cambodia Socio-Economic Survey 2006-2007. Phnom Penh, Cambodia: National Institute of Statistics (Cambodia).
433	National Institute of Statistics (Cambodia), Statistics Sweden. Cambodia Socio-Economic Survey 2009. Phnom Penh, Cambodia: National Institute of Statistics (Cambodia).
434	National Bureau of Statistics (Tanzania), Oxford Policy Management. Tanzania Household Budget Survey 2000-2001. Dar es Salaam, United Republic of Tanzania: National Bureau of Statistics (Tanzania).
435	ICF Macro, Ministry of Health (Armenia), National Statistical Service of the Republic of Armenia. Armenia Demographic and Health Survey 2010. Fairfax, United States of America: ICF International, 2015.
436	Economic Development Initiatives (EDI), National Bureau of Statistics (Tanzania), Institute of Finance Management (Tanzania), World Bank (WB). Tanzania - Shinyanga Core Welfare Indicators Questionnaire Survey 2004. Bukoba, Tanzania: Economic Development Initiatives (EDI).
437	National Bureau of Statistics (Tanzania). Tanzania Household Budget Survey 2007. Dar es Salaam, Tanzania: National Bureau of Statistics (Tanzania).
438	Central Bureau of Statistics (Sudan), Federal Ministry of Health (Sudan), Government of Sudan, Ministry of Health (South Sudan), Southern Sudan Centre for Census, Statistics and Evaluation. Sudan - South Multiple Indicator Cluster Survey 2010. New York, United States of America: United Nations Children's Fund (UNICEF), 2015.
439	National Institute of Statistics (Bolivia). Bolivia Household Survey 2003-2004. La Paz, Bolivia: National Institute of Statistics (Bolivia).
440	National Institute of Statistics (Bolivia), United Nations Economic Commission for Latin America and the Caribbean (CEPAL). Bolivia Household Survey 2005. La Paz, Bolivia: National Institute of Statistics (Bolivia).
441	National Institute of Statistics and Informatics (INEI) (Peru). Peru National Household Survey 2010. Lima, Peru: National Institute of Statistics and Informatics (INEI) (Peru).
442	Statistical Institute of Belize. Belize Population and Housing Census 2010.
443	National Institute of Statistics and Censuses (Argentina), Minnesota Population Center. Argentina National Population and Housing Census 1980 from the Integrated Public Use Microdata Series, International: [Machine-readable database]. Minneapolis: University of Minnesota.
444	Central Statistics Agency (Ethiopia). Ethiopia Welfare Monitoring Survey 2000.
445	Central Statistics Agency (Ethiopia). Ethiopia Welfare Monitoring Survey 2004.
446	ICF Macro, Liberia Institute for Statistics and Geo-information Services (LISGIS), National Malaria Control Program (Liberia). Liberia Malaria Indicator Survey 2008-2009. Fairfax, United States of America: ICF International.
447	Central Organization for Statistics and Information Technology (Iraq), Kurdistan Regional Statistics Office, World Bank. Iraq Household Socioeconomic Survey 2006-2007. Washington DC, United States of America: World Bank.
448	National Institute of Statistics (Cambodia), Minnesota Population Center. Cambodia General Population Census 1998 from the Integrated Public Use Microdata Series, International: [Machine-readable database]. Minneapolis: University of Minnesota.
449	National Institute of Statistics (Cambodia), Minnesota Population Center. Cambodia General Population Census 2008 from the Integrated Public Use Microdata Series, International: [Machine-readable database]. Minneapolis: University of Minnesota, 2011.
450	Central Statistical Office (Zimbabwe). Zimbabwe Multiple Indicator Monitoring Survey 2009. New York, United States of America: United Nations Children's Fund (UNICEF).
451	Central Agency for Public Mobilization and Statistics (CAPMAS) (Egypt), Minnesota Population Center, University of Minnesota. Egypt Population, Housing, and Establishment Census 1996 - IPUMS. Minneapolis, United States of America: University of Minnesota.
452	Central Agency for Public Mobilization and Statistics (CAPMAS) (Egypt), Minnesota Population Center, University of Minnesota. Egypt General Census for Population, Housing, and Establishments 2006 - IPUMS. Minneapolis, United States of America: University of Minnesota, 2011.
453	National Statistics Office (Dominican Republic). Dominican Republic National Multipurpose Household Survey 2005. Santo Domingo, Dominican Republic: National Statistics Office (Dominican Republic).
454	Brazilian Institute of Geography and Statistics (IBGE), Minnesota Population Center. Brazil General Census 1980 from the Integrated Public Use Microdata Series, International: [Machine-readable database]. Minneapolis: University of Minnesota.
455	Ghana Statistical Service, Minnesota Population Center. Ghana Population and Housing Census 2000 from the Integrated Public Use Microdata Series, International: [Machine-readable database]. Minneapolis: University of Minnesota.
456	National Statistics Directorate (Guinea), Ministry of Economy, Finance, and Planning (Guinea), Minnesota Population Center. Guinea General Census of Population and Housing 1996 from the Integrated Public Use Microdata Series, International: [Machine-readable database]. Minneapolis: University of Minnesota.
457	Statistical Centre of Iran, Minnesota Population Center. Iran General Census of Population and Housing 2006 from the Integrated Public Use Microdata Series, International: Version 6.1 [Machine-readable database]. Minneapolis: University of Minnesota, 2011.
458	Department of Statistics (Jamaica), Minnesota Population Center. Jamaica Population Census 1982 from the Integrated Public Use Microdata Series, International: [Machine-readable database]. Minneapolis: University of Minnesota, 2011.
459	Statistical Institute of Jamaica (STATIN), Minnesota Population Center. Jamaica Population Census 1991 from the Integrated Public Use Microdata Series, International: [Machine-readable database]. Minneapolis: University of Minnesota, 2011.
460	Statistical Institute of Jamaica (STATIN), Minnesota Population Center. Jamaica Population Census 2001 from the Integrated Public Use Microdata Series, International: [Machine-readable database]. Minneapolis: University of Minnesota, 2011.
461	Central Bureau of Statistics (CBS) (Kenya), Minnesota Population Center. Kenya Population and Housing Census 1989 from the Integrated Public Use Microdata Series, International: [Machine-readable database]. Minneapolis: University of Minnesota.
462	Central Bureau of Statistics (CBS) (Kenya), Minnesota Population Center. Kenya Population and Housing Census 1999 from the Integrated Public Use Microdata Series, International: [Machine-readable database]. Minneapolis: University of Minnesota.
463	Statistics Sierra Leone, World Bank. Sierra Leone Core Welfare Indicators Questionnaire Survey 2007.
464	United Nations Children's Fund (UNICEF), Central Bureau of Statistics (Nepal). Nepal Multiple Indicator Cluster Survey 2010. New York, United States: United Nations Children's Fund (UNICEF).
465	Directorate General of Statistics and National Accounting (Togo), United Nations Children's Fund (UNICEF). Togo Multiple Indicator Cluster Survey 2010. New York, United States: United Nations Children's Fund (UNICEF).
466	National Statistics Bureau (Bhutan), United Nations Children's Fund (UNICEF), United Nations Population Fund (UNFPA). Bhutan Multiple Indicator Cluster Survey 2010. New York, United States: United Nations Children's Fund (UNICEF).
467	National Statistical Office (Malawi), Minnesota Population Center. Malawi Population and Housing Census 1998 from the Integrated Public Use Microdata Series, International: [Machine-readable database]. Minneapolis: University of Minnesota, 2011.
468	National Statistical Office (Malawi), Minnesota Population Center. Malawi Population and Housing Census 2008 from the Integrated Public Use Microdata Series, International: [Machine-readable database]. Minneapolis: University of Minnesota, 2011.
469	Central Census Bureau (Mali), Minnesota Population Center. Mali General Population and Housing Census 1987 from the Integrated Public Use Microdata Series, International: [Machine-readable database]. Minneapolis: University of Minnesota.
470	Central Census Bureau (Mali), Minnesota Population Center. Mali General Population and Housing Census 1998 from the Integrated Public Use Microdata Series, International: [Machine-readable database]. Minneapolis: University of Minnesota.
471	Department of Statistics and Census (Panama), Minnesota Population Center. Panama Population and Housing Census 1980 from the Integrated Public Use Microdata Series, International: [Machine-readable database]. Minneapolis: University of Minnesota.
472	Department of Statistics and Census (Panama), Minnesota Population Center. Panama Population and Housing Census 1990 from the Integrated Public Use Microdata Series, International: [Machine-readable database]. Minneapolis: University of Minnesota.
473	Department of Statistics and Census (Panama), Minnesota Population Center. Panama Population and Housing Census 2000 from the Integrated Public Use Microdata Series, International: [Machine-readable database]. Minneapolis: University of Minnesota.
474	Minnesota Population Center. Integrated Public Use Microdata Series, International: Version 7.2 [Nepal National Population Census 2001]. Minneapolis, MN: IPUMS, 2019. https://doi.org/10.18128/D020.V7.2
475	Palestinian Central Bureau of Statistics, Minnesota Population Center. Palestine Population, Housing, and Establishment Census 1997 from the Integrated Public Use Microdata Series, International: [Machine-readable database]. Minneapolis: University of Minnesota.
476	Palestinian Central Bureau of Statistics, Minnesota Population Center. Palestine Population, Housing, and Establishment Census 2007 from the Integrated Public Use Microdata Series, International: [Machine-readable database]. Minneapolis: University of Minnesota, 2011.
477	Population Census Organization (Pakistan), Minnesota Population Center. Pakistan Housing and Population Census 1998 from the Integrated Public Use Microdata Series, International: [Machine-readable database]. Minneapolis: University of Minnesota.
478	National Institute of Statistics and Informatics (INEI) (Peru), Minnesota Population Center. Peru National Population and Housing Census 2007 from the Integrated Public Use Microdata Series, International: [Machine-readable database]. Minneapolis: University of Minnesota.
479	National Statistics Office (Philippines), Minnesota Population Center. Philippines Population and Housing Census 1990 from the Integrated Public Use Microdata Series, International: [Machine-readable database]. Minneapolis: University of Minnesota.
480	National Statistics Office (Philippines), Minnesota Population Center. Philippines Population and Housing Census 2000 from the Integrated Public Use Microdata Series, International: [Machine-readable database]. Minneapolis: University of Minnesota.
481	US Census Bureau, Minnesota Population Center. Puerto Rico Census 1980 from the Integrated Public Use Microdata Series, International: [Machine-readable database]. Minneapolis: University of Minnesota.
482	US Census Bureau, Minnesota Population Center. Puerto Rico Census 1990 from the Integrated Public Use Microdata Series, International: [Machine-readable database]. Minneapolis: University of Minnesota.
483	Department of Statistics, Surveys and Censuses (Paraguay). Paraguay Permanent Household Survey 2004. Asunci√≥n, Paraguay: Department of Statistics, Surveys and Censuses (Paraguay).
484	Department of Statistics, Surveys and Censuses (Paraguay). Paraguay Permanent Household Survey 2005. Asunci√≥n, Paraguay: Department of Statistics, Surveys and Censuses (Paraguay).
485	Department of Statistics, Surveys and Censuses (Paraguay). Paraguay Permanent Household Survey 2006. Asunci√≥n, Paraguay: Department of Statistics, Surveys and Censuses (Paraguay).
486	Department of Statistics, Surveys and Censuses (Paraguay). Paraguay Permanent Household Survey 2007. Asunci√≥n, Paraguay: Department of Statistics, Surveys and Censuses (Paraguay).
487	Department of Statistics, Surveys and Censuses (Paraguay). Paraguay Permanent Household Survey 2009. Asunci√≥n, Paraguay: Department of Statistics, Surveys and Censuses (Paraguay)
488	National Institute of Statistics (Romania), Minnesota Population Center. Romania Population and Housing Census 2002 from the Integrated Public Use Microdata Series, International: Version 6.0 [Machine-readable database]. Minneapolis: University of Minnesota.
489	National Census Commission (Rwanda), Minnesota Population Center. Rwanda Population and Housing Census 1991 from the Integrated Public Use Microdata Series, International: [Machine-readable database]. Minneapolis: University of Minnesota.
490	National Census Commission (Rwanda), Minnesota Population Center. Rwanda Population and Housing Census 2002 from the Integrated Public Use Microdata Series, International: [Machine-readable database]. Minneapolis: University of Minnesota.
491	Statistics Canada (StatCan). Canada Survey of Household Spending 1999. Ottawa, Canada: Statistics Canada (StatCan).
492	Statistics Canada (StatCan). Canada Survey of Household Spending 2000. Ottawa, Canada: Statistics Canada (StatCan).
493	Statistics Canada (StatCan). Canada Survey of Household Spending 2001. Ottawa, Canada: Statistics Canada (StatCan).
494	Statistics Canada (StatCan). Canada Survey of Household Spending 2002. Ottawa, Canada: Statistics Canada (StatCan).
495	Statistics Canada (StatCan). Canada Survey of Household Spending 2003. Ottawa, Canada: Statistics Canada (StatCan).
496	Statistics Canada (StatCan). Canada Survey of Household Spending 2004. Ottawa, Canada: Statistics Canada (StatCan).
497	Statistics Canada (StatCan). Canada Survey of Household Spending 2005. Ottawa, Canada: Statistics Canada (StatCan).
498	Statistics Canada (StatCan). Canada Survey of Household Spending 2006. Ottawa, Canada: Statistics Canada (StatCan).
499	Statistics Canada (StatCan). Canada Survey of Household Spending 2007. Ottawa, Canada: Statistics Canada (StatCan).
500	Statistics Canada (StatCan). Canada Survey of Household Spending 2008. Ottawa, Canada: Statistics Canada (StatCan).
501	Statistics Canada (StatCan). Canada Survey of Household Spending 2009. Ottawa, Canada: Statistics Canada (StatCan).
502	Statistics Canada (StatCan). Canada Survey of Household Spending 2010. Ottawa, Canada: Statistics Canada (StatCan).
503	Central Statistical Office of Saint Lucia, Minnesota Population Center. Saint Lucia Population Census 1980 from the Integrated Public Use Microdata Series, International: Version 6.0 [Machine-readable database]. Minneapolis: University of Minnesota.
504	National Statistical Center (Laos). Laos Reproductive Health Survey 2005.
505	Central Statistical Office of Saint Lucia, Minnesota Population Center. Saint Lucia Population and Housing Census 1991 from the Integrated Public Use Microdata Series, International: [Machine-readable database]. Minneapolis: University of Minnesota.
506	Directorate of Forecasting and Statistics (Senegal), Minnesota Population Center. Senegal General Population and Housing Census 2002 from the Integrated Public Use Microdata Series, International: [Machine-readable database]. Minneapolis: University of Minnesota.
507	Central Statistical Service (South Africa), Minnesota Population Center. South Africa Census 1996 from the Integrated Public Use Microdata Series, International: [Machine-readable database]. Minneapolis: University of Minnesota.
508	Statistics South Africa, Minnesota Population Center. South Africa Census 2001 from the Integrated Public Use Microdata Series, International: [Machine-readable database]. Minneapolis: University of Minnesota.
509	Statistics South Africa, Minnesota Population Center. South Africa Community Survey 2007 from the Integrated Public Use Microdata Series, International: [Machine-readable database]. Minneapolis: University of Minnesota.
510	National Population Census Council (Sudan), Central Bureau of Statistics (Sudan), Southern Sudan Centre for Census, Statistics and Evaluation (SSCCSE), Minnesota Population Center. Sudan Population and Housing Census 2008 from the Integrated Public Use Microdata Series, International: [Machine-readable database]. Minneapolis: University of Minnesota, 2011.
511	National Bureau of Statistics (Tanzania), Minnesota Population Center. Tanzania Population and Housing Census 2002 from the Integrated Public Use Microdata Series, International: [Machine-readable database]. Minneapolis: University of Minnesota.
512	National Statistical Office (Thailand), Minnesota Population Center. Thailand Population and Housing Census 1980 from the Integrated Public Use Microdata Series, International: [Machine-readable database]. Minneapolis: University of Minnesota.
513	National Statistical Office (Thailand), Minnesota Population Center. Thailand Population and Housing Census 1990 from the Integrated Public Use Microdata Series, International: [Machine-readable database]. Minneapolis: University of Minnesota.
514	National Statistical Office (Thailand), Minnesota Population Center. Thailand Population and Housing Census 2000 from the Integrated Public Use Microdata Series, International: [Machine-readable database]. Minneapolis: University of Minnesota.
515	US Census Bureau, Minnesota Population Center. United States Population and Housing Census 1980 from the Integrated Public Use Microdata Series, International: [Machine-readable database]. Minneapolis: University of Minnesota.
516	Uganda Bureau of Statistics, Minnesota Population Center. Uganda Population and Housing Census 2002 from the Integrated Public Use Microdata Series, International: [Machine-readable database]. Minneapolis: University of Minnesota.
517	Uganda Bureau of Statistics, Minnesota Population Center. Uganda Population and Housing Census 1991 from the Integrated Public Use Microdata Series, International: [Machine-readable database]. Minneapolis: University of Minnesota.
518	Central Office of Statistics and Information (Venezuela), Minnesota Population Center. Venezuela Population and Housing Census 1981 from the Integrated Public Use Microdata Series, International: [Machine-readable database]. Minneapolis: University of Minnesota.
519	National Institute of Statistics (Venezuela), Minnesota Population Center. Venezuela Population and Housing Census 2002 from the Integrated Public Use Microdata Series, International: [Machine-readable database]. Minneapolis: University of Minnesota.
520	Statistics Indonesia. Indonesia National Socioeconomic Survey 2009.
521	General Statistics Office (Viet Nam), Minnesota Population Center. Viet Nam Population and Housing Census 2009 from the Integrated Public Use Microdata Series, International: [Machine-readable database]. Minneapolis: University of Minnesota.
522	National Institute of Statistics, Geography, and Informatics (Mexico), Minnesota Population Center. Mexico General Population and Housing Census 1990 from the Integrated Public Use Microdata Series, International: [Machine-readable database]. Minneapolis: University of Minnesota.
523	National Institute of Statistics, Geography, and Informatics (Mexico), Minnesota Population Center. Mexico Population and Housing Census 1995 from the Integrated Public Use Microdata Series, International: [Machine-readable database]. Minneapolis: University of Minnesota.
524	National Institute of Statistics, Geography, and Informatics (Mexico), Minnesota Population Center. Mexico Population and Housing Census 2000 from the Integrated Public Use Microdata Series, International: [Machine-readable database]. Minneapolis: University of Minnesota.
525	Ministry of Labor and Social Protection (Azerbaijan), World Bank (WB). Azerbaijan Living Standards Measurement Survey 1995. Washington DC, United States: World Bank (WB).
526	National Institute of Statistics and Censuses (Nicaragua), World Bank. Nicaragua Living Standards Measurement Survey 2005.
527	National Institute of Statistics and Informatics (INEI) (Peru). Peru National Household Survey 2003-2004. Lima, Peru: National Institute of Statistics and Informatics (INEI) (Peru).
528	Department of Statistics (C√¥te d'Ivoire), World Bank (WB). C√¥te d'Ivoire Living Standards Measurement Survey 1985-1986. Washington, DC, United States: World Bank (WB)
529	Department of Statistics (C√¥te d'Ivoire), World Bank (WB). C√¥te d'Ivoire Living Standards Measurement Survey 1986-1987. Washington, DC, United States: World Bank (WB)
530	Department of Statistics (C√¥te d'Ivoire). C√¥te d'Ivoire Living Standards Measurement Survey 1987-1988. Washington, DC, United States: World Bank (WB).
531	Department of Statistics (C√¥te d'Ivoire). C√¥te d'Ivoire Living Standards Measurement Survey 1988-1989. Washington, DC, United States: World Bank (WB).
532	World Bank. India - Uttar Pradesh and Bihar Survey of Living Conditions 1997-1998. Washington DC, United States of America: World Bank.
533	Central Bureau of Statistics (Nepal), World Bank. Nepal Living Standards Measurement Survey 2003-2004. Kathmandu, Nepal: Central Bureau of Statistics (Nepal).
534	Census and Statistics Directorate (Panama), Ministry of Economy and Finance (Panama), World Bank. Panama Living Standard Measurement Survey 2008. Washington DC, United States of America: World Bank.
535	Papua New Guinea Institute of National Affairs, Unisearch PNG, World Bank. Papua New Guinea Living Standards Measurement Survey 1996. Washington DC, United States of America: World Bank.
536	National Statistics Directorate (Timor-Leste), World Bank. Timor-Leste Living Standards and Measurement Survey 2007-2008. Washington DC, United States of America: World Bank.
537	General Statistics Office (Vietnam), World Bank. Vietnam Household Living Standards Measurement Survey 1997-1998. Washington DC, United States of America: World Bank.
538	National Institute of Statistics and Censuses (Ecuador), World Bank. Ecuador Living Standards Measurement Survey 1995.
539	National Institute of Statistics and Censuses (Ecuador), Inter-American Development Bank (IDB). Ecuador Living Conditions Survey 2005-2006. Quito, Ecuador: National Institute of Statistics and Censuses (Ecuador).
540	National Institute of Statistics and Censuses (Ecuador). Ecuador Living Conditions Survey 1998-1999. Quito, Ecuador: National Institute of Statistics and Censuses (Ecuador).
541	National Institute of Statistics and Informatics (INEI) (Peru). Peru National Household Survey 2004. Lima, Peru: National Institute of Statistics and Informatics (INEI) (Peru).
542	ICF Macro, Mitra and Associates, National Institute of Population Research and Training (NIPORT). Bangladesh Demographic and Health Survey 2011-2012. Calverton, United States of America: ICF Macro.
543	Centers for Disease Control and Prevention (CDC), ICF Macro, Ministry of Health (Uganda), Uganda Bureau of Statistics, Uganda Virus Research Institute. Uganda AIDS Indicator Survey 2011. Fairfax, United States of America: ICF International.
544	ICF Macro, Manhica Health Research Center (CISM), Ministry of Health (Mozambique), National Institute of Statistics (INE) (Mozambique). Mozambique Demographic and Health Survey 2011. Fairfax, United States of America: ICF International.
545	ICF Macro, Zimbabwe National Statistics Agency. Zimbabwe Demographic and Health Survey 2010-2011. Calverton, United States of America: ICF Macro, 2012.
546	ICF Macro, Uganda Bureau of Statistics. Uganda Demographic and Health Survey 2011. Fairfax, United States of America: ICF International.
547	ICF Macro, Ministry of Health (Rwanda), National Institute of Statistics of Rwanda. Rwanda Demographic and Health Survey 2010-2011. Fairfax, United States of America: ICF International.
548	Center for Research in Human Development (CRDH), Cheikh Anta Diop University, Hospital Aristide Le Dantec, ICF Macro, National Agency of Statistics and Demography (Senegal). Senegal Demographic and Health Survey 2010-2011. Fairfax, United States of America: ICF International.
549	Central Statistics Organization (Afghanistan), ICF Macro, Indian Institute of Health Management Research (IIHMR), Ministry of Public Health (Afghanistan), World Health Organization Regional Office for the Eastern Mediterranean (EMRO-WHO). Afghanistan Special Demographic and Health Survey 2010. Fairfax, United States of America: ICF International.
550	ICF International, Ministry of Health (Congo, Rep.), National Center for Statistics and Economic Studies (Congo, Rep.). Congo Demographic and Health Survey 2011-2012. Fairfax, United States of America: ICF International.
551	Statistical Office of the Republic of Serbia, United Nations Children's Fund (UNICEF). Serbia Multiple Indicator Cluster Survey 2010. New York, United States of America: United Nations Children's Fund (UNICEF).
552	COSEP-Consulting Ltd., Consa√∫de Ltd., ICF International, National Malaria Control (Angola), President's Malaria Initiative (PMI). Angola Malaria Indicator Survey 2011. Fairfax, United States of America: ICF International.
553	Institute of Statistical, Social and Economic Research, University of Ghana, United Nations Children's Fund (UNICEF). Ghana - Accra Multiple Indicator Cluster Survey 2010-2011. New York, United States of America: United Nations Children's Fund (UNICEF), 2014.
554	Kenya National Bureau of Statistics, United Nations Children's Fund (UNICEF). Kenya - Coast Multiple Indicator Cluster Survey 2009. New York, United States of America: United Nations Children's Fund (UNICEF), 2014.
555	Minnesota Population Center, General Administration of Statistics and Censuses (El Salvador), Ministry of Economy (El Salvador). El Salvador Population and Housing Census 1992 from the Integrated Public Use Microdata Series, International: [Machine-readable database]. Minneapolis: University of Minnesota, 2012.
556	Minnesota Population Center, General Administration of Statistics and Censuses (El Salvador), Ministry of Economy (El Salvador). El Salvador Population and Housing Census 2007 from the Integrated Public Use Microdata Series, International: [Machine-readable database]. Minneapolis: University of Minnesota, 2012.
557	Minnesota Population Center, National Institute of Statistics and Geography (Mexico). Mexico Population and Housing Census 2010 from the Integrated Public Use Microdata Series, International: [Machine-readable database]. Minneapolis: University of Minnesota, 2012.
558	Minnesota Population Center, General Directorate of Statistics and Censuses (Uruguay). Uruguay Population and Housing Census 1975 from the Integrated Public Use Microdata Series, International: [Machine-readable database]. Minneapolis: University of Minnesota, 2012.
559	Minnesota Population Center, General Directorate of Statistics and Censuses (Uruguay). Uruguay Population and Housing Census 1985 from the Integrated Public Use Microdata Series, International: [Machine-readable database]. Minneapolis: University of Minnesota, 2012.
560	Minnesota Population Center, National Institute of Statistics (Uruguay). Uruguay Population, Household, and Housing Census 1996 from the Integrated Public Use Microdata Series, International: [Machine-readable database]. Minneapolis: University of Minnesota, 2012.
561	Minnesota Population Center, Central Bureau of Statistics (Indonesia). Indonesia Population Census 1980 from the Integrated Public Use Microdata Series, International: [Machine-readable database]. Minneapolis: University of Minnesota, 2012.
562	Minnesota Population Center, Central Bureau of Statistics (Indonesia). Indonesia Population Census 1990 from the Integrated Public Use Microdata Series, International: [Machine-readable database]. Minneapolis: University of Minnesota, 2012.
563	Minnesota Population Center, Statistics Indonesia. Indonesia Population Census 2010 from the Integrated Public Use Microdata Series, International: [Machine-readable database]. Minneapolis: University of Minnesota, 2012.
564	Minnesota Population Center, Central Bureau of Statistics (Indonesia). Indonesia Intercensal Population Survey 1985 from the Integrated Public Use Microdata Series, International: [Machine-readable database]. Minneapolis: University of Minnesota, 2012.
565	Minnesota Population Center, Central Bureau of Statistics (Indonesia). Indonesia Intercensal Population Survey 1995 from the Integrated Public Use Microdata Series, International: [Machine-readable database]. Minneapolis: University of Minnesota, 2012.
566	Minnesota Population Center, Statistics Indonesia. Indonesia Intercensal Population Survey 2005 from the Integrated Public Use Microdata Series, International: [Machine-readable database]. Minneapolis: University of Minnesota, 2012.
567	National Office of Statistics (Mauritania). Mauritania Continuous Household Living Conditions Survey 2004.
568	Central Bureau of Census (Burundi), Ministry of Interior and Communal Development (Burundi). Burundi Population and Housing Census 2008-2009. Bujumbura, Burundi: Burundi Institute of Statistics and Economic Studies, 2014.
569	Bangladesh Bureau of Statistics (BBS). Bangladesh Population and Housing Census 2011.
570	ICF International, Liberia Institute for Statistics and Geo-information Services (LISGIS), National Malaria Control Program (Liberia). Liberia Malaria Indicator Survey 2011. Fairfax, United States of America: ICF International, 2012.
571	Central Statistics Organization (Afghanistan), United Nations Children's Fund (UNICEF). Afghanistan Multiple Indicator Cluster Survey 2010-2011. New York, United States of America: United Nations Children's Fund (UNICEF), 2013.
572	National Institute of Statistics (Madagascar). Madagascar Household Priority Survey 2010.
573	Bureau of Statistics (Guyana), Caribbean Community (CARICOM) Secretariat. Guyana Population and Housing Census 2002-2003 - Bureau of Statistics (Guyana).
574	Bangladesh Bureau of Statistics (BBS). Bangladesh Sample Vital Registration System 2010.
575	Ministry of Planning and Development (Benin), National Institute of Statistics and Economic Analysis (INSAE) (Benin). Benin Socio-Anthropological Survey on Fertility and Infant and Maternal Mortality 2000.
576	Central Statistics Office (Botswana). Botswana Population and Housing Census 2011.
577	Central Statistics Agency (Ethiopia). Ethiopia Welfare Monitoring Survey 2011.
578	General Statistics Office (Vietnam), United Nations Children's Fund (UNICEF). Vietnam Multiple Indicator Cluster Survey 2010-2011. New York, United States of America: United Nations Children's Fund (UNICEF).
579	Centers for Disease Control and Prevention (CDC), ICF Macro, Kenya Medical Research Institute (KEMRI), Kenya National Bureau of Statistics, Measure DHS, Ministry of Public Health and Sanitation (Kenya), Population Services International (PSI), President's Malaria Initiative (PMI), United Nations Children's Fund (UNICEF), Walter Reed Project, World Health Organization (WHO). Kenya Malaria Indicato…
580	Liberia Institute for Statistics and Geo-information Services (LISGIS), United Nations Population Fund (UNFPA). Liberia Population and Housing Census 2008.
581	National Institute of Statistics of Rwanda, World Food Programme (WFP). Rwanda Comprehensive Food Security and Vulnerability Analysis 2006. Kigali, Rwanda: National Institute of Statistics of Rwanda.
582	Office of the Registrar General and Census Commissioner (India). India Annual Health Survey 2010-2011.
583	Canadian International Development Agency (CIDA), Caribbean Community (CARICOM) Secretariat. Dominica Population and Housing Census 2001.
584	Office of the Registrar General and Census Commissioner (India). India Population and Housing Census 2011. New Delhi, India: Office of the Registrar General and Census Commissioner (India), 2012.
585	Ministry of Health (China), National Center for Chronic and Noncommunicable Disease Control and Prevention, Chinese Center for Disease Control and Prevention (CCDC), World Health Organization (WHO). China WHO Study on Global AGEing and Adult Health 2007-2010.
586	China Data Center, University of Michigan, National Bureau of Statistics of China. China Census 2000 - China Data Center.
587	Government of Balochistan (Pakistan), United Nations Children's Fund (UNICEF). Pakistan - Balochistan Multiple Indicator Cluster Survey 2010. New York, United States of America: United Nations Children's Fund (UNICEF).
588	National Bureau of Statistics of China. China Population and Housing Census 2010.
589	Centers for Disease Control and Prevention (CDC), Ghana Statistical Service, Government of Japan, ICF Macro, Ministry of Health (Ghana), Navrongo Health Research Centre, United Nations Children's Fund (UNICEF), United Nations Population Fund (UNFPA), United States Agency for International Development (USAID). Ghana Multiple Indicator Cluster Survey 2011. New York, United States of America: United…
590	Centers for Disease Control and Prevention (CDC), Haitian Institute of Childhood (IHE), Haitian Institute of Statistics and Informatics, Macro International, Inc. Haiti Demographic and Health Survey 2012. Fairfax, United States of America: ICF International.
591	Ministry of Health and Family Welfare (India), ORG Centre for Social Research (ORG CSR), United Nations Children's Fund (UNICEF). India Coverage Evaluation Survey 2009-2010.
592	National Statistics Office (Dominican Republic). Dominican Republic National Multipurpose Household Survey 2011.
593	National Statistics Office (Dominican Republic). Dominican Republic Population and Housing Census 2010. 2012.
594	International Institute for Population Sciences (India), World Health Organization (WHO). India WHO Study on Global Ageing and Adult Health 2007. Geneva, Switzerland: World Health Organization (WHO), 2007.
595	National Administrative Department of Statistics (DANE) (Colombia). Colombia National Quality of Life Survey 1997. Bogot√°, Colombia: National Administrative Department of Statistics (DANE) (Colombia).
596	National Administrative Department of Statistics (DANE) (Colombia). Colombia National Quality of Life Survey 2010. Bogot√°, Colombia: National Administrative Department of Statistics (DANE) (Colombia), 2012.
597	National Administrative Department of Statistics (DANE) (Colombia). Colombia National Quality of Life Survey 2011. Bogot√°, Colombia: National Administrative Department of Statistics (DANE) (Colombia), 2012.
598	Ministry of Health (China). China National Health Services Survey 1993.
599	Qatar Statistics Authority. Qatar Population and Housing Census 2010.
600	General Secretariat for Development Planning (Qatar), Qatar Statistics Authority. Qatar Population Status Report 2012. 2012.
601	ICF Macro, Ministry of Health and Public Hygiene (Guinea), National Institute of Statistics (Guinea). Guinea Demographic and Health Survey 2012. Fairfax, United States of America: ICF International.
602	ICF International, National Institute of Statistics (Madagascar), National Program for the Fight Against Malaria (PNLP) (Madagascar), Pasteur Institute of Madagascar (IPM). Madagascar Malaria Indicator Survey 2011. Fairfax, United States of America: ICF International.
603	World Health Organization (WHO). WHO Household Energy Database 1974-2008. Geneva, Switzerland: World Health Organization (WHO), 2010.	Office of the Registrar General &amp; Census Commissioner (India). India Population and Housing Census 2001. New Delhi, India: Office of the Registrar General &amp; Census Commissioner (India).
604	World Health Organization (WHO). WHO Household Energy Database 1974-2008. Geneva, Switzerland: World Health Organization (WHO), 2010.	Federal Office of Statistics (Nigeria). Nigeria Core Welfare Indicators Questionnaire Survey - 8 States 2002.
605	World Health Organization (WHO). WHO Household Energy Database 1974-2008. Geneva, Switzerland: World Health Organization (WHO), 2010.	Central Statistics Agency (Ethiopia). Ethiopia Welfare Monitoring Survey 1998.
606	World Health Organization (WHO). WHO Household Energy Database 1974-2008. Geneva, Switzerland: World Health Organization (WHO), 2010.	Central Statistics Agency (Ethiopia). Ethiopia Welfare Monitoring Survey 1996.
607	World Health Organization (WHO). WHO Household Energy Database 1974-2008. Geneva, Switzerland: World Health Organization (WHO), 2010.	National Institute of Statistics and Informatics (INEI) (Peru). Peru National Household Survey 2000.
608	World Health Organization (WHO). WHO Household Energy Database 1974-2008. Geneva, Switzerland: World Health Organization (WHO), 2010.	National Institute of Statistics and Informatics (Peru). Peru National Household Survey 2002.
609	World Health Organization (WHO). WHO Household Energy Database 1974-2008. Geneva, Switzerland: World Health Organization (WHO), 2010.	National Institute of Statistics and Informatics (Peru). Peru - Almost Two Million Households Cook with Wood. Lima, Peru: National Institute of Statistics and Informatics (Peru), 2006.
610	World Health Organization (WHO). WHO Household Energy Database 1974-2008. Geneva, Switzerland: World Health Organization (WHO), 2010.	National Institute of Statistics and Informatics (Peru). Peru National Household Survey 2001.
611	World Health Organization (WHO). WHO Household Energy Database 1974-2008. Geneva, Switzerland: World Health Organization (WHO), 2010.	National Statistics Institute (Guatemala). Guatemala Population and Housing Census 2002.
612	World Health Organization (WHO). WHO Household Energy Database 1974-2008. Geneva, Switzerland: World Health Organization (WHO), 2010.	General Administration of Statistics and Censuses (El Salvador). El Salvador Multipurpose Household Survey 2007.
613	World Health Organization (WHO). WHO Household Energy Database 1974-2008. Geneva, Switzerland: World Health Organization (WHO), 2010.	Munkeni F. Energy, Modernity, and the Fight Against Poverty. Presented at: First International Days of Scientific Studies; 2006 Jan 16-17; N'Dajemena, Chad.
614	World Health Organization (WHO). WHO Household Energy Database 1974-2008. Geneva, Switzerland: World Health Organization (WHO), 2010.	National Institute of Statistics (Honduras). Honduras Population and Housing Census 2001.
615	World Health Organization (WHO). WHO Household Energy Database 1974-2008. Geneva, Switzerland: World Health Organization (WHO), 2010.	Department for International Development (DFiD) (United Kingdom), Government of Japan, Inter-American Development Bank (IDB), Latin American and Caribbean Demographic Center (CELADE), National Institute of Statistics and Censuses (Nicaragua), United Nations Development Programme (UNDP), United Nations Economic Commission for Latin America and the Caribbean (ECLAC), United Nations Population Fund …
616	World Health Organization (WHO). WHO Household Energy Database 1974-2008. Geneva, Switzerland: World Health Organization (WHO), 2010.	National Institute of Statistics and Censuses (Costa Rica). Costa Rica Permanent Household Survey 2000.
617	World Health Organization (WHO). WHO Household Energy Database 1974-2008. Geneva, Switzerland: World Health Organization (WHO), 2010.	Central Statistics Office (Mauritius). Mauritius Population and Housing Census 2000.
618	World Health Organization (WHO). WHO Household Energy Database 1974-2008. Geneva, Switzerland: World Health Organization (WHO), 2010.	World Bank. Tanzania - Kagera Living Standards Measurement Study 1991-1994.
619	World Health Organization (WHO). WHO Household Energy Database 1974-2008. Geneva, Switzerland: World Health Organization (WHO), 2010.	National Office of Statistics (Cuba). Cuba Census of Population and Dwellings 2002.
620	World Health Organization (WHO). WHO Household Energy Database 1974-2008. Geneva, Switzerland: World Health Organization (WHO), 2010.	National Statistics Bureau (Bhutan). Bhutan Living Standards Survey 2007.
621	World Health Organization (WHO). WHO Household Energy Database 1974-2008. Geneva, Switzerland: World Health Organization (WHO), 2010.	National Institute of Statistics (Uruguay). Uruguay Continuous Household Survey 2006.
622	World Health Organization (WHO). WHO Household Energy Database 1974-2008. Geneva, Switzerland: World Health Organization (WHO), 2010.	Ministry of Statistics and Programme Implementation (India). India National Sample Survey Round 63 2006-2007. New Delhi, India: Ministry of Statistics and Programme Implementation (India).
623	World Health Organization (WHO). WHO Household Energy Database 1974-2008. Geneva, Switzerland: World Health Organization (WHO), 2010.	National Institute of Statistics (Peru). Peru Population and Housing Census 1981.
624	World Health Organization (WHO). WHO Household Energy Database 1974-2008. Geneva, Switzerland: World Health Organization (WHO), 2010.	Caribbean Community (CARICOM) Secretariat, Central Statistical Office of Saint Lucia. Saint Lucia Population and Housing Census 2001.
625	World Health Organization (WHO). WHO Household Energy Database 1974-2008. Geneva, Switzerland: World Health Organization (WHO), 2010.	Kairi Consultants Limited (Trinidad and Tobago), National Assessment Team (Antigua and Barbuda). Antigua and Barbuda Living Conditions and Household Budget Survey 2005-2006.
626	World Health Organization (WHO). WHO Household Energy Database 1974-2008. Geneva, Switzerland: World Health Organization (WHO), 2010.	Joint United Nations Program on HIV/AIDS (UNAIDS), Ministry of Health, Population and Hospital Reform (Algeria), National Office of Statistics (Algeria), United Nations Children's Fund (UNICEF), United Nations Population Fund (UNFPA). Algeria Multiple Indicator Cluster Survey 2006.
627	World Health Organization (WHO). WHO Household Energy Database 1974-2008. Geneva, Switzerland: World Health Organization (WHO), 2010.	Statistics Division, Ministry of Finance and the Economy (Antigua and Barbuda). Antigua and Barbuda Population and Housing Census 2001.
628	World Health Organization (WHO). WHO Household Energy Database 1974-2008. Geneva, Switzerland: World Health Organization (WHO), 2010.	Statistics Department (Tonga). Tonga Population and Housing Census 2006.
629	World Health Organization (WHO). WHO Household Energy Database 1974-2008. Geneva, Switzerland: World Health Organization (WHO), 2010.	Bureau of Statistics (Lesotho), United Nations Population Fund (UNFPA). Lesotho Demographic Survey 2001.
630	World Health Organization (WHO). WHO Household Energy Database 1974-2008. Geneva, Switzerland: World Health Organization (WHO), 2010.	National Statistics Office (Philippines). Philippines Household Energy Consumption Survey 2004.
631	World Health Organization (WHO). WHO Household Energy Database 1974-2008. Geneva, Switzerland: World Health Organization (WHO), 2010.	Central Statistical Organization (Yemen). Yemen Household Budget Survey 1998. Sana'a, Yemen: Central Statistical Organization (Yemen).
632	World Health Organization (WHO). WHO Household Energy Database 1974-2008. Geneva, Switzerland: World Health Organization (WHO), 2010.	National Bureau of Statistics (Nigeria). Nigeria National Consumer Survey 1992-1993.
633	World Health Organization (WHO). WHO Household Energy Database 1974-2008. Geneva, Switzerland: World Health Organization (WHO), 2010.	Ministry of Public Health (Tunisia), National Office for Family and Population, Ministry of Public Health (Tunisia), United Nations Children's Fund (UNICEF). Tunisia Multiple Indicator Cluster Survey 2006.
634	World Health Organization (WHO). WHO Household Energy Database 1974-2008. Geneva, Switzerland: World Health Organization (WHO), 2010.	Russia Longitudinal Monitoring Survey (RLMS-HSE), Round XIV 2005. National Research University Higher School of Economics, ZAO Demoscope, Carolina Population Center, Univeristy of North Carolina at Chapel Hill, Institute of Sociology, Russian Academy of Sciences.
635	World Health Organization (WHO). WHO Household Energy Database 1974-2008. Geneva, Switzerland: World Health Organization (WHO), 2010.	Russia Longitudinal Monitoring Survey (RLMS-HSE), Round XI 2002. National Research University Higher School of Economics, ZAO Demoscope, Carolina Population Center, Univeristy of North Carolina at Chapel Hill, Institute of Sociology, Russian Academy of Sciences.
636	World Health Organization (WHO). WHO Household Energy Database 1974-2008. Geneva, Switzerland: World Health Organization (WHO), 2010.	Russia Longitudinal Monitoring Survey (RLMS-HSE), Round X 2001. National Research University Higher School of Economics, ZAO Demoscope, Carolina Population Center, Univeristy of North Carolina at Chapel Hill, Institute of Sociology, Russian Academy of Sciences.
637	World Health Organization (WHO). WHO Household Energy Database 1974-2008. Geneva, Switzerland: World Health Organization (WHO), 2010.	National Institute of Statistics (Guinea). Guinea Household Living Conditions Survey 1994-1995.
638	World Health Organization (WHO). WHO Household Energy Database 1974-2008. Geneva, Switzerland: World Health Organization (WHO), 2010.	Cook Islands Statistics Office, Secretariat of the Pacific Community (SPC). Cook Islands Population and Housing Census 2006.
639	World Health Organization (WHO). WHO Household Energy Database 1974-2008. Geneva, Switzerland: World Health Organization (WHO), 2010.	Russia Longitudinal Monitoring Survey (RLMS-HSE), Round IX 2000. National Research University Higher School of Economics, ZAO Demoscope, Carolina Population Center, Univeristy of North Carolina at Chapel Hill, Institute of Sociology, Russian Academy of Sciences.
640	World Health Organization (WHO). WHO Household Energy Database 1974-2008. Geneva, Switzerland: World Health Organization (WHO), 2010.	Macro International, Inc, Ministry of Health and Social Affairs (Mauritania), National Office of Statistics (Mauritania). Mauritania Special Demographic and Health Survey 2003-2004. Fairfax, United States of America: ICF International.
641	World Health Organization (WHO). WHO Household Energy Database 1974-2008. Geneva, Switzerland: World Health Organization (WHO), 2010.	Cook Islands Statistics Office, Secretariat of the Pacific Community (SPC). Cook Islands Population and Housing Census 2001.
642	World Health Organization (WHO). WHO Household Energy Database 1974-2008. Geneva, Switzerland: World Health Organization (WHO), 2010.	National Institute of Statistics (Madagascar). Madagascar Household Survey 2002.
643	World Health Organization (WHO). WHO Household Energy Database 1974-2008. Geneva, Switzerland: World Health Organization (WHO), 2010.	Carolina Population Center, University of North Carolina at Chapel Hill, Chinese Center for Disease Control and Prevention (CCDC). China Health and Nutrition Survey 1997.
644	World Health Organization (WHO). WHO Household Energy Database 1974-2008. Geneva, Switzerland: World Health Organization (WHO), 2010.	United Nations Development Programme (UNDP), World Bank. Somalia Socio-Economic Survey 2001-2002.
645	World Health Organization (WHO). WHO Household Energy Database 1974-2008. Geneva, Switzerland: World Health Organization (WHO), 2010.	Office of Planning and Statistics (Palau). Palau Bridge Survey of Population, Housing, and Expenditures 1997. 1998.
646	World Health Organization (WHO). WHO Household Energy Database 1974-2008. Geneva, Switzerland: World Health Organization (WHO), 2010.	Macro International, Inc, Ministry of Health (Solomon Islands), Secretariat of the Pacific Community (SPC), Solomon Islands National Statistics Office (SINSO). Solomon Islands Demographic and Health Survey 2006-2007.
647	World Health Organization (WHO). WHO Household Energy Database 1974-2008. Geneva, Switzerland: World Health Organization (WHO), 2010.	International Labour Organization (ILO), Ministry of Planning and Regional Development (Comoros), United Nations Development Programme (UNDP). Comoros Integrated Household Survey 2004.
648	World Health Organization (WHO). WHO Household Energy Database 1974-2008. Geneva, Switzerland: World Health Organization (WHO), 2010.	Central Statistics Office (Sierra Leone). Sierra Leone Household Expenditure and Economic Activities Survey 1989.
649	World Health Organization (WHO). WHO Household Energy Database 1974-2008. Geneva, Switzerland: World Health Organization (WHO), 2010.	National Institute of Statistics and Census (Guinea-Bissau). Guinea-Bissau Family Priority Survey 1991.
650	World Health Organization (WHO). WHO Household Energy Database 1974-2008. Geneva, Switzerland: World Health Organization (WHO), 2010.	Economic Policy, Planning and Statistics Office (Marshall Islands). Marshall Islands Community Survey 2006.
651	World Health Organization (WHO). WHO Household Energy Database 1974-2008. Geneva, Switzerland: World Health Organization (WHO), 2010.	Economic, Planning, Development and Statistics Unit (Niue), United Nations Volunteers (UNV). Niue Census 2001.
652	World Health Organization (WHO). WHO Household Energy Database 1974-2008. Geneva, Switzerland: World Health Organization (WHO), 2010.	Nauru Bureau of Statistics, Secretariat of the Pacific Community (SPC), Macro International, Inc., Nauru Demographic and Health Survey 2007. Noumea, New Caledonia, France: Secretariat of the Pacific Community (SPC).
653	World Health Organization (WHO). WHO Household Energy Database 1974-2008. Geneva, Switzerland: World Health Organization (WHO), 2010.	Government of Tokelau, Statistics New Zealand. Tokelau Census of Population and Dwellings 2006.
654	ICF International, Ministry of Public Health (Niger), National Institute of Statistics (Niger). Niger Demographic and Health Survey 2012. Fairfax, United States of America: ICF International, 2019.
655	ICF International, Ministry of Health (Tajikistan), Statistical Agency under the President of the Republic of Tajikistan. Tajikistan Demographic and Health Survey 2012. Fairfax, United States of America: ICF International, 2013.
656	Statistical Institute of Belize, United Nations Children's Fund (UNICEF). Belize Multiple Indicator Cluster Survey 2011. New York, United States of America: United Nations Children's Fund (UNICEF), 2013.
657	Statistics Sierra Leone, United Nations Children's Fund (UNICEF). Sierra Leone Multiple Indicator Cluster Survey 2010. New York, United States of America: United Nations Children's Fund (UNICEF).
658	Ministry of Planning, Economy, and International Cooperation (Chad), National Institute for Statistics, Economic and Demographic Studies (INSEED) (Chad), United Nations Children's Fund (UNICEF). Chad Multiple Indicator Cluster Survey 2010. New York, United States of America: United Nations Children's Fund (UNICEF), 2014.
659	Agency of the Republic of Kazakhstan on Statistics, United Nations Children's Fund (UNICEF). Kazakhstan Multiple Indicator Cluster Survey 2010-2011. New York, United States of America: United Nations Children's Fund (UNICEF), 2013.
660	National Bureau of Statistics (Nigeria), United Nations Children's Fund (UNICEF). Nigeria Multiple Indicator Cluster Survey 2011. New York, United States of America: United Nations Children's Fund (UNICEF), 2013.
661	National Statistical Office of Mongolia, United Nations Children's Fund (UNICEF). Mongolia Multiple Indicator Cluster Survey 2010. New York, United States of America: United Nations Children's Fund (UNICEF), 2013.
662	ICF International, Ministry of Health (Indonesia), National Population and Family Planning Board (Indonesia), Statistics Indonesia. Indonesia Demographic and Health Survey 2012. Fairfax, United States of America: ICF International.
663	General Directorate of Statistics (Gabon), ICF International, Ministry of Economy, Employment and Sustainable Development (Gabon), Ministry of Health and Social Affairs (Gabon). Gabon Demographic and Health Survey 2012. Fairfax, United States of America: ICF International, 2013.
664	Central Organization for Statistics and Information Technology (Iraq), Kurdistan Regional Statistics Office, Ministry of Health (Iraq), United Nations Children's Fund (UNICEF). Iraq Multiple Indicator Cluster Survey 2011. New York, United States of America: United Nations Children's Fund (UNICEF), 2013.
665	Ministry of Regional Development and Planning (Tunisia), National Institute of Statistics (Tunisia), United Nations Children's Fund (UNICEF). Tunisia Multiple Indicator Cluster Survey 2011-2012. New York, United States of America: United Nations Children's Fund (UNICEF), 2014.
666	General Directorate of Statistics and Forecasting (Comoros), ICF International. Comoros Demographic and Health Survey 2012-2013. Fairfax, United States of America: ICF International.
667	ICF International, Ministry of Planning and Monitoring Implementation of the Revolution of Modernity (Congo, DR), Ministry of Public Health (Congo, DR), National Institute of Statistics (Congo, DR). Democratic Republic of the Congo Demographic and Health Survey 2013-2014. Fairfax, United States of America: ICF International, 2014.
668	ICF International, Ministry of Health and Social Welfare (Equatorial Guinea), Ministry of Planning, Economic Development and Public Investment (Equatorial Guinea). Equatorial Guinea Demographic and Health Survey 2011. Fairfax, United States of America: ICF International, 2012.
669	Gambia Bureau of Statistics (GBOS), ICF International, Ministry of Health and Social Welfare (The Gambia). Gambia Demographic and Health Survey 2013. Fairfax, United States of America: ICF International, 2015.
670	ICF International, Liberia Institute for Statistics and Geo-information Services (LISGIS), National AIDS and STI Control Program (NACP), Ministry of Health and Social Welfare (Liberia). Liberia Demographic and Health Survey 2013. Fairfax, United States of America: ICF International.
671	ICF International, National Malaria Control Program (Malawi). Malawi Malaria Indicator Survey 2012. Fairfax, United States of America: ICF International.
672	ICF International, INFO-STAT (Mali), Ministry of Health (Mali), National Institute of Statistics (INSTAT) (Mali), Planning and Statistics Unit, Ministry of Health (Mali). Mali Demographic and Health Survey 2012-2013. Fairfax, United States of America: ICF International, 2014.
673	ICF International, National Population Commission of Nigeria. Nigeria Demographic and Health Survey 2013. Fairfax, United States of America: ICF International.
674	ICF International, Ministry of Health (Rwanda). Rwanda Malaria Indicator Survey 2013. Fairfax, United States of America: ICF International, 2014.
675	ICF International, National Bureau of Statistics (Tanzania), Office of the Chief Government Statistician (OCGS) (Zanzibar), Tanzania Commission for AIDS (TACAIDS), Zanzibar AIDS Commission (ZAC). Tanzania AIDS Indicator Survey 2011-2012. Fairfax, United States of America: ICF International, 2013.
676	Directorate General of Statistics and National Accounts (Togo), ICF International, Ministry of Health (Togo), Ministry of Planning, Development and Zoning (Togo). Togo Demographic and Health Survey 2013-2014. Fairfax, United States of America: ICF International, 2015.
677	Central Statistical Office (Zambia), ICF International, Ministry of Health (Zambia), Tropical Diseases Research Centre, University Teaching Hospital (Zambia), University of Zambia. Zambia Demographic and Health Survey 2013-2014. Fairfax, United States of America: ICF International.
678	Department of Statistics (Jordan), ICF International. Jordan Demographic and Health Survey 2012. Fairfax, United States of America: ICF International.
679	ICF International, Ministry of Health (Kyrgyzstan), National Statistical Committee of the Kyrgyz Republic. Kyrgyzstan Demographic and Health Survey 2012. Fairfax, United States of America: ICF International.
680	ICF International, National Institute of Population Studies (Pakistan), Pakistan Bureau of Statistics. Pakistan Demographic and Health Survey 2012-2013. Fairfax, United States of America: ICF International.
681	Center for Social and Demographic Studies (Dominican Republic) (CESDEM), ICF International, Ministry of Public Health and Social Assistance (Dominican Republic). Dominican Republic Demographic and Health Survey 2013. Fairfax, United States of America: ICF International, 2014.
682	ICF International, National Institute of Statistics and Economic Analysis (INSAE) (Benin), National Program Against AIDS (PNLS) (Benin). Benin Demographic and Health Survey 2011-2012. Fairfax, United States of America: ICF International, 2014.
683	Brazilian Institute of Geography and Statistics (IBGE). Brazil National Household Sample Survey 2005. Rio de Janeiro, Brazil: Brazilian Institute of Geography and Statistics (IBGE).
684	National Institute of Statistics (Madagascar), World Bank. Madagascar Household Survey 2004.
685	Agency for Statistics (Bosnia and Herzegovina), Federal Ministry of Health (Bosnia and Herzegovina), Ministry of Health and Social Welfare (Republic of Srpska), Public Health Institute of Federation of Bosnia and Herzegovina, United Nations Children's Fund (UNICEF), United Nations Entity for Gender Equality and the Empowerment of Women (UN Women). Bosnia and Herzegovina Multiple Indicator Cluster…
686	National Statistical Committee of the Republic of Belarus, United Nations Children's Fund (UNICEF). Belarus Multiple Indicator Cluster Survey 2012. New York, United States of America: United Nations Children's Fund (UNICEF), 2013.
687	National Bureau of Statistics (Tanzania). Tanzania Living Standards Measurement Study - Integrated Surveys on Agriculture 2010-2011. Dar es Salaam, Tanzania: National Bureau of Statistics (Tanzania).
688	General Bureau of Statistics (Suriname), Ministry of Planning and Development Cooperation (Suriname), Ministry of Social Affairs and Housing (Suriname), United Nations Children's Fund (UNICEF). Suriname Multiple Indicator Cluster Survey 2010. New York, United States of America: United Nations Children's Fund (UNICEF), 2013.
689	National Institute of Public Health (Mexico). Mexico National Survey of Health and Nutrition 2011-2012. Cuernavaca, Mexico: National Institute of Public Health (Mexico).
690	Central African Institute of Statistics, Economic and Social Studies (ICASEES) (Central African Republic), ICF International. Central African Republic Multiple Indicator Cluster Survey 2010-2011. Fairfax, United States of America: ICF International, 2013.
691	Economic Policy Research Centre (Uganda), Uganda Bureau of Statistics. Uganda National Household Survey 2009-2010.
692	Statistics Indonesia. Indonesia National Socioeconomic Survey 2011.
693	Ministry of Health (Myanmar), Ministry of National Planning and Economic Development (Myanmar), United Nations Children's Fund (UNICEF). Myanmar Multiple Indicator Cluster Survey 2009-2010.
694	Institute of Public Health (Republic of North Macedonia), Ipsos Strategic Puls, Ministry of Education and Science (Macedonia), Ministry of Labor and Social Policy (Macedonia), United Nations Children's Fund (UNICEF). Macedonia Multiple Indicator Cluster Survey 2011. New York, United States of America: United Nations Children's Fund (UNICEF), 2013.
695	Gambia Bureau of Statistics (GBOS), United Nations Children's Fund (UNICEF). Gambia Multiple Indicator Cluster Survey 2010. New York, United States of America: United Nations Children's Fund (UNICEF), 2018.
696	Ministry of National Planning and Development (Somaliland), United Nations Children's Fund (UNICEF). Somalia - Somaliland Multiple Indicator Cluster Survey 2011. New York, United States of America: United Nations Children's Fund (UNICEF), 2015.
697	Puntland Ministry of Planning and International Cooperation (Somalia), United Nations Children's Fund (UNICEF). Somalia - Northeast Zone Multiple Indicator Cluster Survey 2011. New York, United States of America: United Nations Children's Fund (UNICEF), 2015.
698	National Institute of Statistics and Geography (INEGI) (Mexico). Mexico Household Income and Expenditure Survey 2010. Mexico City, Mexico: National Institute of Statistics and Geography (INEGI) (Mexico).
699	Brazilian Institute of Geography and Statistics (IBGE). Brazil National Household Sample Survey 2008. Rio de Janeiro, Brazil: Brazilian Institute of Geography and Statistics (IBGE).
700	Brazilian Institute of Geography and Statistics (IBGE). Brazil National Household Sample Survey 2009.
701	Office of the Registrar General and Census Commissioner (India). India Annual Health Survey 2011-2012.
702	National Statistical Office of Malawi. Malawi Integrated Household Survey 2010 (IHS3 - Year: 1). Dataset downloaded from [http://go.worldbank.org/NOXNI9YDS0] on [September 19, 2015].
703	Economic Development Initiatives (EDI), Muhimbili University of Health and Allied Sciences (Tanzania), Rockwool Foundation Research Unit. Tanzania - Kagera Living Standards Measurement Study 2010. Washington DC, United States of America: World Bank.
704	Central Statistics Agency (Ethiopia), World Bank. Ethiopia Rural Socioeconomic Survey 2011-2012. Washington DC, United States of America: World Bank.
705	National Institute of Statistics (Niger), World Bank. Niger National Survey on Household Living Conditions and Agriculture 2011-2012.
706	Central Bureau of Statistics (Nepal), World Bank. Nepal Living Standards Measurement Survey 2010-2011. Kathmandu, Nepal: Central Bureau of Statistics (Nepal).
707	National Institute of Statistics and Censuses (Ecuador). Ecuador Population and Housing Census 2010. Quito, Ecuador: National Institute of Statistics and Censuses (Ecuador).
708	Division of Reproductive Health, Centers for Disease Control and Prevention (CDC), Georgia Ministry of Labor, Health and Social Affairs, National Center for Disease Control and Public Health (Georgia), National Statistics Office of Georgia (GeoStat). Georgia Reproductive Health Survey 2010-2011.
709	ICF Macro, National Institute of Statistics (Honduras). Honduras Demographic and Health Survey 2011-2012. Fairfax, United States of America: ICF International.
710	National Institute of Statistics (Cape Verde). Cape Verde Population and Housing Census 2010. Praia, Cabo Verde: National Institute of Statistics (Cape Verde).
711	Bureau of Statistics (Lesotho). Lesotho Population and Housing Census 2006.
712	Statistics Mauritius. Mauritius Population and Housing Census 2011. Port Louis, Mauritius: Statistics Mauritius, 2012.
713	National Institute of Statistics (Madagascar). Madagascar Household Priority Survey 2005.
714	Central Statistical Office (Grenada). Grenada Core Welfare Indicators Questionnaire Survey 2005.
715	Bangladesh Bureau of Statistics (BBS), Ministry of Planning (Bangladesh). Bangladesh Welfare Monitoring Survey 2009.
716	Ministry of Education and Sports (Laos), Ministry of Health (Laos), Ministry of Planning and Investment (Laos). Laos Multiple Indicator Cluster Survey 2011-2012. New York, United States of America: United Nations Children's Fund (UNICEF), 2013.
717	Carolina Population Center, University of North Carolina at Chapel Hill, Office of Population Studies, University of San Carlos (Philippines). Philippines - Cebu Longitudinal Health and Nutrition Survey 2004-2006. Chapel Hill, United States of America: Carolina Population Center, University of North Carolina at Chapel Hill.
718	Ministry of Home Affairs (Indonesia), National Development Planning Agency (BAPPENAS) (Indonesia), Statistics Indonesia, United Nations Children's Fund (UNICEF). Indonesia - Papua Multiple Indicator Cluster Survey 2011. New York, United States of America: United Nations Children's Fund (UNICEF), 2013.
719	Bureau of Statistics Punjab (Pakistan), United Nations Children's Fund (UNICEF), United Nations Development Programme (UNDP). Pakistan - Punjab Multiple Indicator Cluster Survey 2011. New York, United States of America: United Nations Children's Fund (UNICEF), 2013.
720	Minnesota Population Center, National Institute of Statistics and Censuses (Argentina). Argentina Population and Housing Census 2010 from the Integrated Public Use Microdata Series, International: [Machine-readable database]. Minneapolis: University of Minnesota, 2013.
721	Minnesota Population Center, National Institute of Statistics and Demography (Burkina Faso). Burkina Faso Population and Housing Census 1996 from the Integrated Public Use Microdata Series, International: [Machine-readable database]. Minneapolis: University of Minnesota, 2013
722	Minnesota Population Center, National Institute of Statistics and Demography (Burkina Faso). Burkina Faso Population and Housing Census 2006 from the Integrated Public Use Microdata Series, International: [Machine-readable database]. Minneapolis: University of Minnesota, 2013.
723	Minnesota Population Center, National Institute of Statistics (Cameroon), Central Bureau of the Census and Population Studies (Cameroon). Cameroon Population and Housing Census 1987 from the Integrated Public Use Microdata Series, International: [Machine-readable database]. Minneapolis: University of Minnesota, 2013
724	Minnesota Population Center, National Institute of Statistics (Cameroon), Central Bureau of the Census and Population Studies (Cameroon). Cameroon Population and Housing Census 2005 from the Integrated Public Use Microdata Series, International: [Machine-readable database]. Minneapolis: University of Minnesota, 2013
725	Minnesota Population Center, National Institute of Statistics and Census (INEC) (Ecuador). Ecuador Population and Housing Census 2010 from the Integrated Public Use Microdata Series, International: [Machine-readable database]. Minneapolis: University of Minnesota, 2013.
726	Minnesota Population Center, Bureau of Statistics (Fiji). Fiji Population and Housing Census 1986 from the Integrated Public Use Microdata Series, International: [Machine-readable database]. Minneapolis: University of Minnesota, 2013
727	Minnesota Population Center, Bureau of Statistics (Fiji). Fiji Population and Housing Census 1996 from the Integrated Public Use Microdata Series, International: [Machine-readable database]. Minneapolis: University of Minnesota, 2013
728	Minnesota Population Center, Bureau of Statistics (Fiji). Fiji Population and Housing Census 2007 from the Integrated Public Use Microdata Series, International: [Machine-readable database]. Minneapolis: University of Minnesota, 2013
729	Minnesota Population Center, Haitian Institute of Statistics and Informatics. Haiti Population and Housing Census 2003 from the Integrated Public Use Microdata Series, International: [Machine-readable database]. Minneapolis: University of Minnesota, 2013
730	Minnesota Population Center, Kenya National Bureau of Statistics. Kenya Population Census 2009 from the Integrated Public Use Microdata Series, International: [Machine-readable database]. Minneapolis: University of Minnesota, 2013.
731	Minnesota Population Center, National Institute of Statistics and Census (Panama). Panama Population and Housing Census 2010 from the Integrated Public Use Microdata Series, International: [Machine-readable database]. Minneapolis: University of Minnesota, 2013.
732	Minnesota Population Center, Southern Sudan Centre for Census, Statistics and Evaluation. Sudan - South Sudan Population and Housing Census 2008 from the Integrated Public Use Microdata Series, International: [Machine-readable database]. Minneapolis: University of Minnesota, 2013
733	Vanuatu National Statistics Office. Vanuatu Population and Housing Census 2009.
734	Central Statistical Service (South Africa). South Africa October Household Survey 1995.
735	Central Statistical Service (South Africa). South Africa October Household Survey 1997.
736	Brazilian Institute of Geography and Statistics (IBGE). Brazil National Household Sample Survey 2011. Rio de Janeiro, Brazil: Brazilian Institute of Geography and Statistics (IBGE), 2012.
737	Burundi Institute of Statistics and Economic Studies, ICF Macro, Ministry of Public Health and the Fight Against AIDS (Burundi), National Institute of Public Health (Burundi). Burundi Malaria Indicator Survey 2012-2013. Fairfax, United States of America: ICF International, 2013.
738	ICF International, Ministry of Health and Social Action (Senegal), National Agency of Statistics and Demography (Senegal). Senegal Continuous Demographic and Health Survey 2012-2013. Fairfax, United States of America: ICF International.
739	ICF International, National Institute of Statistics (Madagascar), National Program for the Fight Against Malaria (PNLP) (Madagascar), Pasteur Institute of Madagascar (IPM). Madagascar Malaria Indicator Survey 2013. Fairfax, United States of America: ICF International, 2013.
740	Ghana Health Service, Ministry of Health (Ghana), University of Ghana, World Health Organization (WHO). Ghana WHO Study on Global AGEing and Adult Health 2007-2008.
741	National Institute of Public Health (Mexico), World Health Organization (WHO). Mexico WHO Study on Global AGEing and Adult Health 2009-2010. Geneva, Switzerland: World Health Organization (WHO), 2011.
742	Russian Academy of Medical Science, World Health Organization (WHO). Russia WHO Study on Global AGEing and Adult Health 2007-2010.
743	Department of Health (South Africa), Human Sciences Research Council, World Health Organization (WHO). South Africa WHO Study on Global AGEing and Adult Health 2007-2008. Geneva, Switzerland: World Health Organization (WHO).
744	Central Statistical Organization (Yemen), ICF International, Ministry of Public Health and Population (Yemen). Yemen Demographic and Health Survey 2013. Fairfax, United States of America: ICF International.
745	Statistics South Africa. South Africa General Household Survey 2002. Pretoria, South Africa: Statistics South Africa.
746	Statistics South Africa. South Africa General Household Survey 2006. Pretoria, South Africa: Statistics South Africa.
747	Statistics South Africa. South Africa General Household Survey 2008. Pretoria, South Africa: Statistics South Africa.
748	Statistics South Africa. South Africa General Household Survey 2009. Pretoria, South Africa: Statistics South Africa.
749	Statistics South Africa. South Africa General Household Survey 2010. Pretoria, South Africa: Statistics South Africa.
750	Statistics South Africa. South Africa General Household Survey 2011. Cape Town, South Africa: DataFirst.
751	Ministry of Health (Palestine), Palestinian Central Bureau of Statistics, United Nations Children's Fund (UNICEF), United Nations Population Fund (UNFPA). Palestine Multiple Indicator Cluster Survey 2010. New York, United States of America: United Nations Children's Fund (UNICEF), 2014.
752	National Institute of Statistics (Madagascar), United Nations Children's Fund (UNICEF). Madagascar - South Multiple Indicator Cluster Survey 2012. New York, United States of America: United Nations Children's Fund (UNICEF), 2015.
753	Costa Rican Demographic Association, Ministry of Health (Costa Rica), United Nations Children's Fund (UNICEF). Costa Rica Multiple Indicator Cluster Survey 2011. New York, United States of America: United Nations Children's Fund (UNICEF), 2013.
754	Department of Health (Philippines), Department of Interior and Local Government (DILG) (Philippines), Department of Science and Technology (Philippines), Food and Nutrition Research Institute, Department of Science and Technology (Philippines), National Statistics Office (Philippines). Philippines Updating of Nutritional Status of Filipino Children and Other Population Groups 2011.
755	Ministry of Health (Morocco), Pan Arab Project for Family Health (PAPFAM), United Nations Children's Fund (UNICEF), United Nations Population Fund (UNFPA), World Health Organization (WHO). Morocco National Survey on Population and Family Health 2010-2011.
756	Solomon Islands National Statistics Office (SINSO). Solomon Islands Population and Housing Census 2009. Honiara, Solomon Islands: Solomon Islands National Statistics Office (SINSO).
757	Ministry of Health (Nicaragua), National Institute for Development Information (Nicaragua). Nicaragua National Demographic and Health Survey 2011-2012. Managua, Nicaragua: National Institute for Development Information (Nicaragua).
758	Carolina Population Center, University of North Carolina at Chapel Hill, Office of Population Studies, University of San Carlos (Philippines). Philippines - Cebu Longitudinal Health and Nutrition Survey 2009-2010. Chapel Hill, United States of America: Carolina Population Center, University of North Carolina at Chapel Hill.
759	Zimbabwe National Statistics Agency. Zimbabwe Population and Housing Census 2012.
760	ICF International, Ministry of Health and Sanitation (Sierra Leone), Statistics Sierra Leone. Sierra Leone Demographic and Health Survey 2013. Fairfax, United States of America: ICF International, 2014.
761	StatInform Consulting, State Statistics Service (Ukraine), Ukrainian Center for Social Reforms (UCSR), United Nations Children's Fund (UNICEF). Ukraine Multiple Indicator Cluster Survey 2012. New York, United States of America: United Nations Children's Fund (UNICEF), 2014.
762	Centers for Disease Control and Prevention (CDC), Kenya Medical Research Institute (KEMRI), Kenya National Bureau of Statistics, Ministry of Public Health and Sanitation (Kenya), National AIDS Control Council (Kenya), National AIDS and STI Control Programme (NASCOP) (Kenya), National Coordinating Agency for Population and Development (Kenya), National Public Health Laboratory Services, Ministry o…
763	Kenya National Bureau of Statistics, Ministry of Devolution and Planning (Kenya), Ministry of Health (Kenya), National AIDS and STI Control Programme (NASCOP) (Kenya). Kenya AIDS Indicator Survey 2012-2013. Nairobi, Kenya: Kenya National Bureau of Statistics.
764	Nangia V, Jonas JB, Sinha A, Matin A, Kulkarni M, Panda-Jonas S. Ocular axial length and its associations in an adult population of Central Rural India. The Central India Eye and Medical Study [Unpublished data]. <em>Ophthalmology</em> 2010;117(7):1360-6.&nbsp;
765	Southern Africa Labour and Development Research Unit. National Income Dynamics Study 2010-2011, Wave 2. Version 1.0. Cape Town: Southern Africa Labour and Development Research Unit [producer], 2012. Cape Town: DataFirst [distributor], 2013.
766	National Institute of Statistics (Uruguay). Uruguay Continuous Household Survey 2008.
767	National Institute of Statistics (Uruguay). Uruguay Continuous Household Survey 2009.
768	National Institute of Statistics (Uruguay). Uruguay Continuous Household Survey 2010.
769	National Institute of Statistics (Uruguay). Uruguay Continuous Household Survey 2011.
770	Namibia Statistics Agency, Statistics South Africa. Namibia Population and Housing Census 2011. Windhoek, Namibia: Namibia Statistics Agency, 2013.
771	Namibia Statistics Agency. Namibia Household Income and Expenditure Survey 2009-2010. Windhoek, Namibia: Namibia Statistics Agency.
772	Ministry of Economic Affairs and Development (Mauritania), National Office of Statistics (Mauritania). Mauritania Population and Housing Census 2013.
773	Ministry of Health (Botswana), National AIDS Coordinating Agency (Botswana), Statistics Botswana. Botswana AIDS Impact Survey 2013. Gaborone, Botswana: Statistics Botswana, 2015.
774	National Institute of Statistics (Uruguay). Uruguay Continuous Household Survey 2012. Montevideo, Uruguay: National Institute of Statistics (Uruguay), 2013.
775	Navrongo Health Research Centre, World Health Organization (WHO). Ghana - Navrongo INDEPTH Study on Global Ageing and Adult Health 2007. Geneva, Switzerland: World Health Organization (WHO).
776	Statistics South Africa. South Africa General Household Survey 2012. Pretoria, South Africa: Statistics South Africa, 2013.
777	Economic Policy, Planning and Statistics Office (Marshall Islands), Secretariat of the Pacific Community (SPC). Marshall Islands Census 2011.
778	General Directorate of Statistics and Censuses. Multi-Purpose Household Survey (EHPM) 2008, Ref. SLV_2008_EHPM_v01_M. Dataset downloaded from http://digestyc.microdatahub.com/index.php/catalog/2 on November 30 2020.
779	General Administration of Statistics and Censuses (El Salvador). El Salvador Multipurpose Household Survey 2011. San Salvador, El Salvador: General Administration of Statistics and Censuses (El Salvador).
780	General Administration of Statistics and Censuses (El Salvador). El Salvador Multipurpose Household Survey 2012.
781	ICF International, Ministry of Health (Indonesia), National Population and Family Planning Board (Indonesia), Statistics Indonesia. Indonesia Special Demographic and Health Survey 2012. Fairfax, United States of America: ICF International.
782	Samoa Bureau of Statistics, Secretariat of the Pacific Community (SPC). Samoa Population and Housing Census 2011. Apia, Samoa: Samoa Bureau of Statistics.
783	Ministry of Health (Moldova), National Office of Statistics (Moldova), United Nations Children's Fund (UNICEF). Moldova Multiple Indicator Cluster Survey 2012. New York, United States of America: United Nations Children's Fund (UNICEF), 2015.
784	Statistical Institute of Jamaica, United Nations Children's Fund (UNICEF). Jamaica Multiple Indicator Cluster Survey 2011. New York, United States of America: United Nations Children's Fund (UNICEF), 2015.
785	Aga Khan University, Ministry of National Health Services, Regulations & Coordination (Pakistan), Ministry of Planning and Development (Pakistan), Pakistan Medical Research Council, United Nations Children's Fund (UNICEF). Pakistan National Nutrition Survey 2011.
786	Ministry of Health (Myanmar), United Nations Children's Fund (UNICEF). Myanmar Multiple Indicator Cluster Survey 2003.
787	Economic, Planning, Development and Statistics Unit (Niue), Secretariat of the Pacific Community (SPC). Niue Population and Housing Census 2006.
788	National Statistics Directorate (Guinea). Guinea Unified Questionnaire on Basic Indicators of Well-Being 2002-2003.
789	ICF International, Philippines Statistics Authority. Philippines Demographic and Health Survey 2013. Fairfax, United States of America: ICF International, 2014.
790	Economic, Planning, Development and Statistics Unit (Niue), Secretariat of the Pacific Community (SPC), Statistics Niue. Niue Population and Household Census 2011.
791	Burundi Institute of Statistics and Economic Studies. Burundi Survey on Indicators of Development 2002.
792	Office of Statistics, Budget and Economic Management, Overseas Development Assistance and Compact Management (SBOC) (Federated States of Micronesia), United Nations Development Programme (UNDP). Micronesia Analysis of the 2005 Household Income and Expenditure Survey. New York, United States of America: United Nations Development Programme (UNDP), 2008.
793	National Institute of Statistics (Bolivia). Bolivia Household Survey 2006. La Paz, Bolivia: National Institute of Statistics (Bolivia).
794	National Institute of Statistics (Bolivia). Bolivia Household Survey 2007. La Paz, Bolivia: National Institute of Statistics (Bolivia).
795	Department of Census and Statistics (Sri Lanka). Sri Lanka Household Income and Expenditure Survey 2009-2010.
796	College of Population Studies, Chulalongkorn University (Thailand), Institute for Population and Social Research, Mahidol University (Thailand), International Health Policy Program (Thailand), Ministry of Education (Thailand), Ministry of Public Health (Thailand), Ministry of Social Development and Human Security (MSDHS) (Thailand), National Health Security Office (Thailand), National Statistical…
797	National Institute of Statistics and Censuses (Costa Rica). Costa Rica National Household Survey 2010. San Jos√©, Costa Rica: National Institute of Statistics and Censuses (Costa Rica), 2010.
798	National Institute of Statistics and Censuses (Costa Rica). Costa Rica National Household Survey 2011. San Jos√©, Costa Rica: National Institute of Statistics and Censuses (Costa Rica), 2011.
799	National Institute of Statistics and Censuses (Costa Rica). Costa Rica National Household Survey 2012. San Jos√©, Costa Rica: National Institute of Statistics and Censuses (Costa Rica), 2012.
800	National Statistical Office of Malawi. Malawi Welfare Monitoring Survey 2011-2012.
801	Central Statistical Office of Saint Lucia, Government of Saint Lucia, Ministry of Social Transformation, Local Government and Community Empowerment (Saint Lucia), United Nations Children's Fund (UNICEF). Saint Lucia Multiple Indicator Cluster Survey 2012. New York, United States of America: United Nations Children's Fund (UNICEF), 2014.
802	National Institute of Statistics and Censuses (Costa Rica). Costa Rica Statistical Yearbook 2011.
803	National Institute of Statistics and Censuses (Costa Rica). Costa Rica Statistical Yearbook 2012-2013.
804	ICF International, Ministry of Health and Social Services (Namibia), Namibia Institute of Pathology, Namibia Statistics Agency. Namibia Demographic and Health Survey 2013. Fairfax, United States of America: ICF International.
805	Central Agency for Public Mobilization and Statistics (CAPMAS) (Egypt). Egypt Household Income, Expenditure, and Consumption Survey 2010-2011.
806	High Commission for Planning (Morocco), World Bank. Morocco Household and Youth Survey 2009-2010.
807	Statistical Office of Montenegro. Montenegro Multiple Indicator Cluster Survey 2013. New York, United States of America: United Nations Children's Fund (UNICEF), 2015.
808	Statistical Office of Montenegro. Montenegro - Roma Settlements Multiple Indicator Cluster Survey 2013. New York, United States of America: United Nations Children's Fund (UNICEF), 2015.
809	Government of Mongolia, National Statistical Office of Mongolia, United Nations Children's Fund (UNICEF), United Nations Population Fund (UNFPA). Mongolia Multiple Indicator Cluster Survey 2013. New York, United States of America: United Nations Children's Fund (UNICEF), 2016.
810	Statistical Office of the Republic of Serbia. Serbia Multiple Indicator Cluster Survey 2014. New York, United States of America: United Nations Children's Fund (UNICEF), 2015.
811	Statistical Office of the Republic of Serbia, United Nations Children's Fund (UNICEF). Serbia - Roma Settlements Multiple Indicator Cluster Survey 2014. New York, United States of America: United Nations Children's Fund (UNICEF), 2015.
812	Central Bureau of Statistics (Indonesia). Indonesia National Socioeconomic Survey 2012. Jakarta, Indonesia: Central Bureau of Statistics (Indonesia).
813	Bangladesh Bureau of Statistics (BBS), Government of Bangladesh, Ministry of Planning (Bangladesh), United Nations Children's Fund (UNICEF). Bangladesh Multiple Indicator Cluster Survey 2012-2013. New York, United States of America: United Nations Children's Fund (UNICEF), 2015.
814	Statistics Indonesia. Indonesia National Socioeconomic Survey 2013. Jakarta, Indonesia: Statistics Indonesia.
815	National Statistics Office (Dominican Republic), Minnesota Population Center. Dominican Republic Census 1981 from the Integrated Public Use Microdata Series, International: [Machine-readable database]. Minneapolis: University of Minnesota.
816	Ghana Statistical Service, Minnesota Population Center. Ghana Census 2010 from the Integrated Public Use Microdata Series, International: [Machine-readable database]. Minneapolis: University of Minnesota.
817	Central Census Bureau (Mali), Minnesota Population Center. Mali Census 2009 from the Integrated Public Use Microdata Series, International: [Machine-readable database]. Minneapolis: University of Minnesota.
818	National Bureau of Statistics (Nigeria), Minnesota Population Center. Nigeria General Household Survey 2007 from the Integrated Public Use Microdata Series, International: [Machine-readable database]. Minneapolis: University of Minnesota.
819	National Bureau of Statistics (Nigeria), Minnesota Population Center. Nigeria General Household Survey 2008 from the Integrated Public Use Microdata Series, International: [Machine-readable database]. Minneapolis: University of Minnesota.
820	National Bureau of Statistics (Nigeria), Minnesota Population Center. Nigeria General Household Survey 2009 from the Integrated Public Use Microdata Series, International: [Machine-readable database]. Minneapolis: University of Minnesota.
821	National Bureau of Statistics (Nigeria), Minnesota Population Center. Nigeria General Household Survey 2010 from the Integrated Public Use Microdata Series, International: [Machine-readable database]. Minneapolis: University of Minnesota.
822	National Bureau of Statistics (Nigeria), Minnesota Population Center. Nigeria General Household Survey 2010-2011 from the Integrated Public Use Microdata Series, International: [Machine-readable database]. Minneapolis: University of Minnesota.
823	National Institute of Statistics (Uruguay), Minnesota Population Center. Uruguay Census 2011 from the Integrated Public Use Microdata Series, International: [Machine-readable database]. Minneapolis: University of Minnesota.
824	Central Statistical Office (Zambia), Minnesota Population Center. Zambia Census 1990 from the Integrated Public Use Microdata Series, International: [Machine-readable database]. Minneapolis: University of Minnesota.
825	Central Statistical Office (Zambia), Minnesota Population Center. Zambia Census 2000 from the Integrated Public Use Microdata Series, International: [Machine-readable database]. Minneapolis: University of Minnesota.
826	Central Statistical Office (Zambia), Minnesota Population Center. Zambia Census 2010 from the Integrated Public Use Microdata Series, International: [Machine-readable database]. Minneapolis: University of Minnesota.
827	National Institute of Statistics of Rwanda. Rwanda Integrated Household Living Conditions Survey 2010-2011. Kigali, Rwanda: National Institute of Statistics of Rwanda.
828	National Statistics Institute (Guinea-Bissau), World Bank. Guinea-Bissau Household Survey for Poverty Evaluation 2010.
829	Ministry of Planning and Territorial Development (Angola), National Institute of Statistics (Angola). Angola Core Welfare Indicators Questionnaire Survey 2011. Luanda, Angola: National Institute of Statistics (Angola).
830	African Capacity Building Foundation (ACBF), Directorate General of Statistics and National Accounts (Togo), European Union (EU), Government of Togo, United Nations Children's Fund (UNICEF), United Nations Development Programme (UNDP), World Bank. Togo Core Welfare Indicator Questionnaire Survey 2011.
831	Palestinian Central Bureau of Statistics. Palestine Household Energy Survey, January 2005.
832	National Bureau of Statistics (Nigeria). Nigeria Living Standards Survey 2008-2010. Abuja, Nigeria: National Bureau of Statistics (Nigeria).
833	Danish International Development Agency (DANIDA), German Society for International Cooperation (GIZ), National Institute of Statistics and Economic Analysis (INSAE) (Benin). Benin Integrated Modular Survey on Household Living Conditions 2011-2012. Cotonou, Benin: National Institute of Statistics and Economic Analysis (INSAE) (Benin).
834	Liberia Institute for Statistics and Geo-information Services (LISGIS), World Bank. Liberia Core Welfare Indicators Questionnaire Survey 2010.
835	United Nations Children's Fund (UNICEF), Zimbabwe National Statistics Agency. Zimbabwe Multiple Indicator Cluster Survey 2014. New York, United States of America: United Nations Children's Fund (UNICEF), 2015.
836	General Statistics Office (Vietnam), United Nations Children's Fund (UNICEF). Vietnam Multiple Indicator Cluster Survey 2013-2014. New York, United States of America: United Nations Children's Fund (UNICEF), 2015.
837	National Office of Statistics (Mauritania), United Nations Children's Fund (UNICEF). Mauritania Multiple Indicator Cluster Survey 2011. New York, United States of America: United Nations Children's Fund (UNICEF), 2015.
838	National Institute of Statistics (Bolivia). Bolivia Population and Housing Census 2012.
839	World Bank. Georgia STEP Skills Measurement Household Survey 2013 (Wave 2). Ref. GEO_2013_STEP-HH_v02_M. Dataset downloaded from http://microdata.worldbank.org/ on 11/07/2019.
840	Caribbean Community (CARICOM) Secretariat. Population and Housing Census of the Commonwealth Caribbean 1990-1991. Georgetown, Guyana: Caribbean Community (CARICOM) Secretariat, 2007.
841	Caribbean Community (CARICOM) Secretariat, Jamaica Ministry of Health, Ministry of Education (Jamaica), Ministry of Transport, Works and Housing (Jamaica), Planning Institute of Jamaica, Statistical Institute of Jamaica, University of the West Indies. Jamaica Population and Housing Census 2011.
842	Central Bureau of Statistics (Nepal). Nepal Population and Housing Census 2011.
843	Federal Ministry of Health and Central Bureau of Statistics, Sudan Household and Health Survey - 2, 2012, National report. Khartoum, Republic of Sudan: Federal Ministry of Health and Central Bureau of Statistics.
844	Central Bureau of Statistics (Sudan), Ministry of Health (South Sudan). Sudan - North Multiple Indicator Cluster Survey 2010. New York, United States of America: United Nations Children's Fund (UNICEF), 2015.
845	Central Bureau of Statistics (Kenya), Department for International Development (DFiD) (United Kingdom), United Nations Development Programme (UNDP), United Nations Population Fund (UNFPA), United States Agency for International Development (USAID). Kenya Population and Housing Census 1999.
846	Department of Statistics and Censuses (Costa Rica). Costa Rica National Population and Housing Census 1973.
847	Bureau of Statistics (Lesotho). Lesotho Demographic Survey 2011.
848	Department of Statistics and Censuses (Costa Rica). Costa Rica National Population and Housing Census 1984.
849	National Statistical Office (Papua New Guinea). Papua New Guinea Household Income and Expenditure Survey 2009-2010.
850	Kenya National Bureau of Statistics, United Nations Children's Fund (UNICEF). Kenya - North Eastern Province Multiple Indicator Cluster Survey 2007. Nairobi, Kenya: Kenya National Bureau of Statistics.
851	Brazilian Institute of Geography and Statistics (IBGE). Brazil National Household Sample Survey 2013. Rio de Janeiro, Brazil: Brazilian Institute of Geography and Statistics (IBGE).
852	Central Statistics Organization (Afghanistan), ICF International, Ministry of Public Health (Afghanistan). Afghanistan Demographic and Health Survey 2015-2016. Fairfax, United States of America: ICF International, 2017.
853	ICF International, Mitra and Associates, National Institute of Population Research and Training (NIPORT). Bangladesh Demographic and Health Survey 2014. Fairfax, United States of America: ICF International, 2015.
854	ICF International, Ministry of Health (Cambodia), National Institute of Statistics (Cambodia). Cambodia Demographic and Health Survey 2014. Fairfax, United States of America: ICF International, 2017.
855	ICF International, National Institute for Statistics, Economic and Demographic Studies (INSEED) (Chad). Chad Demographic and Health Survey 2014-2015. Fairfax, United States of America: ICF International, 2016.
856	Ghana Health Service, Ghana Statistical Service, ICF International. Ghana Demographic and Health Survey 2014. Fairfax, United States of America: ICF International, 2016.
857	ICF International, Institute of Nutrition of Central America and Panama, Ministry of Public Health and Social Assistance (Guatemala), National Statistics Institute (Guatemala), Secretary of Planning and Programming of the Presidency (Segepl√°n) (Guatemala). Guatemala Demographic and Health Survey 2014-2015. Fairfax, United States of America: ICF International, 2017.
858	ICF International, International Institute for Population Sciences (India), Ministry of Health and Family Welfare (India). India Demographic and Health Survey 2015-2016. Fairfax, United States of America: ICF International, 2018.
859	ICF International, Kenya Medical Research Institute (KEMRI), Kenya National Bureau of Statistics, Ministry of Health (Kenya), National AIDS Control Council (Kenya), National Council for Population and Development (Kenya). Kenya Demographic and Health Survey 2014. Fairfax, United States of America: ICF International.
860	ICF International, Ministry of Health and Social Welfare (Lesotho). Lesotho Demographic and Health Survey 2014. Fairfax, United States of America: ICF International.
861	ICF International, Ministry of Health (Malawi), National Malaria Control Program (Malawi), National Statistical Office of Malawi. Malawi Malaria Indicator Survey 2014. Fairfax, United States of America: ICF International, 2015.
862	Centers for Disease Control and Prevention (CDC), ICF International, Ministry of Health (Mozambique), National Institute of Health (Mozambique), National Institute of Statistics (INE) (Mozambique). Mozambique AIDS Indicator Survey 2015. Fairfax, United States of America: ICF International, 2018.
863	ICF International, Ministry of Health and Sports (Myanmar). Myanmar Demographic and Health Survey 2015-2016. Fairfax, United States of America: ICF International, 2017.
864	ICF International, Ministry of Health (Rwanda), National Institute of Statistics of Rwanda. Rwanda Demographic and Health Survey 2014-2015. Fairfax, United States of America: ICF International, 2016.
865	Department of Health (South Africa), ICF International, South African Medical Research Council, Statistics South Africa. South Africa Demographic and Health Survey 2016. Fairfax, United States of America: ICF International, 2019.
866	ICF International, National Malaria Control Program, Ministry of Health (Uganda), Uganda Bureau of Statistics. Uganda Malaria Indicator Survey 2014-2015. Fairfax, United States of America: ICF International.
867	ICF International, National Microbiology Reference Laboratory, Harare Central Hospital (NMRL) (Zimbabwe), Zimbabwe National Statistics Agency. Zimbabwe Demographic and Health Survey 2015. Fairfax, United States of America: ICF International, 2016.
868	International Labour Organization (ILO), Kenya National Bureau of Statistics, Ministry of Devolution and Planning (Kenya). Kenya Child Labor Baseline Survey 2010.
869	Ghana Statistical Service, Ministry of Health (Ghana), United Nations Children's Fund (UNICEF). Ghana District Multiple Indicator Cluster Survey 2007-2008.
870	Ministry of Health (Palestine), Palestinian Central Bureau of Statistics, United Nations Children's Fund (UNICEF). Palestine Multiple Indicator Cluster Survey 2014. New York, United States of America: United Nations Children's Fund (UNICEF), 2015.
871	National Statistical Office of Malawi, United Nations Children's Fund (UNICEF). Malawi Multiple Indicator Cluster Survey 2013-2014. New York, United States of America: United Nations Children's Fund (UNICEF), 2015.
872	National Statistical Committee of the Kyrgyz Republic, United Nations Children's Fund (UNICEF). Kyrgyzstan Multiple Indicator Cluster Survey 2014. New York, United States of America: United Nations Children's Fund (UNICEF), 2015.
873	Central Bureau of Statistics (Nepal), United Nations Children's Fund (UNICEF). Nepal Multiple Indicator Cluster Survey 2014. New York, United States of America: United Nations Children's Fund (UNICEF), 2015.
874	Office of the Registrar General and Census Commissioner (India). India Annual Health Survey 2012-2013.
875	National Institute of Statistics (Bolivia). Bolivia Household Survey 2011. La Paz, Bolivia: National Institute of Statistics (Bolivia).
876	National Institute of Statistics (Cambodia), United Nations Population Fund (UNFPA). Cambodia Intercensal Population Survey 2013. Phnom Penh, Cambodia: National Institute of Statistics (Cambodia).
877	National Statistics Office (Dominican Republic). Dominican Republic National Multipurpose Household Survey 2012.
878	National Council on Disability (CONADIS) (Dominican Republic), National Statistics Office (Dominican Republic). Dominican Republic National Multipurpose Household Survey 2013.
879	General Administration of Statistics and Censuses (El Salvador), Ministry of Economy (El Salvador). El Salvador Multipurpose Household Survey 2013. San Salvador, El Salvador: General Administration of Statistics and Censuses (El Salvador).
880	Statistics Indonesia. Indonesia National Socioeconomic Survey 2014.
881	Nauru Bureau of Statistics, Secretariat of the Pacific Community (SPC). Nauru Population and Housing Census 2011.
882	Pakistan Bureau of Statistics. Pakistan Social and Living Standards Measurement Survey 2012-2013. Islamabad, Pakistan: Pakistan Bureau of Statistics.
883	International Institute for Population Sciences (India). India District Level Household Survey 2012-2014. New Delhi, India: Ministry of Health and Family Welfare (India).
884	National Institute of Statistics and Censuses (Costa Rica). Costa Rica Population and Housing Census 2000.
885	National Administrative Department of Statistics (DANE) (Colombia). Colombia Population and Housing Census 1985-1986.
886	National Statistics Institute (Guinea-Bissau), United Nations Children's Fund (UNICEF). Guinea-Bissau Multiple Indicator Cluster Survey 2014. New York, United States of America: United Nations Children's Fund (UNICEF), 2016.
887	Harvard School of Public Health, International Institute for Population Sciences (India), RAND Corporation. India Longitudinal Aging Study Pilot 2010.
888	ICF International, National Center for Research and Training on Malaria (CNRFP) (Burkina Faso), National Institute of Statistics and Demography (Burkina Faso), National Program for the Fight Against Malaria (PNLP) (Burkina Faso). Burkina Faso Malaria Indicator Survey 2014. Fairfax, United States of America: ICF International, 2015.
889	Caribbean Community (CARICOM) Secretariat, Cayman Islands Government, Economics and Statistics Office (Cayman Islands), United Nations Economic Commission for Latin America and the Caribbean (ECLAC), United Nations Population Fund (UNFPA). Cayman Islands Population and Housing Census 2010.
890	National Statistical Office of Mongolia, Statistics Department of Khuvsgul Aimag (Mongolia), United Nations Children's Fund (UNICEF). Mongolia - Khuvsgul Multiple Indicator Cluster Survey 2012. New York, United States of America: United Nations Children's Fund (UNICEF), 2015.
891	National Statistical Office of Mongolia, Statistics Department, Governor‚Äôs Office of the Nalaikh (Mongolia), United Nations Children's Fund (UNICEF). Mongolia - Nalaikh District Multiple Cluster Indicator Survey 2012. New York, United States of America: United Nations Children's Fund (UNICEF), 2017.
892	Cheikh Anta Diop University, ICF International, National Agency of Statistics and Demography (Senegal). Senegal Continuous Demographic and Health Survey 2014. Fairfax, United States of America: ICF International.
893	Kiribati National Statistics Office, Secretariat of the Pacific Community (SPC). Kiribati Population and Housing Census 2010.
894	National Bureau of Statistics (Seychelles). Seychelles Population and Housing Census 2010.
895	Barbados Statistical Service, United Nations Children's Fund (UNICEF). Barbados Multiple Indicator Cluster Survey 2012. New York, United States of America: United Nations Children's Fund (UNICEF).
896	Brazilian Institute of Geography and Statistics (IBGE), Ministry of Health (Brazil), Ministry of Planning, Budget, and Management (Brazil). Brazil National Survey of Health 2013. Rio de Janeiro, Brazil: Brazilian Institute of Geography and Statistics (IBGE).
897	Bureau of Statistics (Guyana), Ministry of Health (Guyana), United Nations Children's Fund (UNICEF). Guyana Multiple Indicator Cluster Survey 2014. New York, United States of America: United Nations Children's Fund (UNICEF), 2016.
898	Central Bureau of Statistics (Sudan), Federal Ministry of Health (Sudan), United Nations Children's Fund (UNICEF). Sudan Multiple Indicator Cluster Survey 2014. New York, United States of America: United Nations Children's Fund (UNICEF), 2016.
899	General Administration of Statistics and Censuses (El Salvador), Ministry of Health (El Salvador), United Nations Children's Fund (UNICEF). El Salvador Multiple Indicator Cluster Survey 2014. New York, United States of America: United Nations Children's Fund (UNICEF), 2017.
900	National Statistics Office (Dominican Republic), United Nations Children's Fund (UNICEF). Dominican Republic Multiple Indicator Cluster Survey 2014. New York, United States of America: United Nations Children's Fund (UNICEF), 2016.
901	Central Statistical Office (Swaziland), United Nations Children's Fund (UNICEF), United Nations Educational, Scientific and Cultural Organization (UNESCO), United Nations Population Fund (UNFPA). Swaziland Multiple Indicator Cluster Survey 2014. New York, United States of America: United Nations Children's Fund (UNICEF), 2016.
902	Kenya National Bureau of Statistics, Population Studies and Research Institute, University of Nairobi (Kenya), United Nations Children's Fund (UNICEF). Kenya - Bungoma County Multiple Indicator Survey 2013-2014. New York, United States of America: United Nations Children's Fund (UNICEF), 2015.
903	Kenya National Bureau of Statistics, Population Studies and Research Institute, University of Nairobi (Kenya), United Nations Children's Fund (UNICEF). Kenya - Kakamega County Multiple Indicator Survey 2013-2014. New York, United States of America: United Nations Children's Fund (UNICEF), 2015.
904	Kenya National Bureau of Statistics, Population Studies and Research Institute, University of Nairobi (Kenya), United Nations Children's Fund (UNICEF). Kenya - Turkana County Multiple Indicator Survey 2013-2014. New York, United States of America: United Nations Children's Fund (UNICEF), 2015.
905	National Institute of Statistics and Economic Analysis (INSAE) (Benin), United Nations Children's Fund (UNICEF). Benin Multiple Indicator Cluster Survey 2014. New York, United States of America: United Nations Children's Fund (UNICEF), 2017.
906	ICF International, Ministry of Health (Peru), National Institute of Statistics and Informatics (Peru), National Police of Peru (PNP). Peru Continuous Demographic and Health Survey 2014 - INEI. Lima, Peru: National Institute of Statistics and Informatics (Peru), 2015.
907	ICF International, National Institute of Statistics and Informatics (Peru). Peru Continuous Demographic and Health Survey 2013 - INEI. Lima, Peru: National Institute of Statistics and Informatics (Peru), 2014.
908	Ministry of Health and Population (Algeria), United Nations Children's Fund (UNICEF). Algeria Multiple Indicator Cluster Survey 2012-2013. New York, United States of America: United Nations Children's Fund (UNICEF), 2018.
909	Global Fund to Fight Aids Tuberculosis and Malaria (GFATM), ICF International, National Center for Endemic Diseases (CNE) (Sao Tome and Principe), National Institute of Statistics (Sao Tome and Principe), United Nations Children's Fund (UNICEF), United Nations Development Programme (UNDP). Sao Tome and Principe Multiple Indicator Cluster Survey 2014. New York, United States of America: United Nat…
910	Ministry of Social Development (Uruguay), United Nations Children's Fund (UNICEF). Uruguay Multiple Indicator Cluster Survey 2012-2013. New York, United States of America: United Nations Children's Fund (UNICEF), 2015.
911	Barbados Statistical Service, Caribbean Community (CARICOM) Secretariat, United Nations Population Fund (UNFPA). Barbados Population and Housing Census 2010.
912	Ghana Statistical Service, Population and Housing Census 2010 (PHC 2010), Version 1.0 of the public use dataset (December 2011), provided by the Ghana Statistical Service. www.statsghana.gov.gh
913	ICF International, Ministry of Health (Angola), National Institute of Statistics (Angola), United Nations Children's Fund (UNICEF). Angola Demographic and Health Survey 2015-2016. Fairfax, United States of America: ICF International, 2017.
914	ICF International, Ministry of Health (Armenia), National Statistical Service of the Republic of Armenia. Armenia Demographic and Health Survey 2015-2016. Fairfax, United States of America: ICF International, 2017.
915	Hubert Koutoukou Maga National University Hospital Center (CNHU-HKM)(Benin), ICF International, National Institute of Statistics and Economic Analysis (INSAE) (Benin), National Malaria Control Program, Ministry of Health (Benin), Permanent Secretariat of the Food Council and Nutrition (SP-CAN)(Benin). Benin Demographic and Health Survey 2017-2018. Fairfax, United States of America: ICF Internatio…
916	ICF International, Ministry of Health (Colombia), Profamilia (Colombia). Colombia Demographic and Health Survey 2015-2016. Fairfax, United States of America: ICF International, 2017.
917	Central Statistics Agency (Ethiopia), ICF International. Ethiopia Demographic and Health Survey 2016. Fairfax, United States of America: ICF International, 2017.
918	Haitian Institute of Childhood (IHE), Haitian Institute of Statistics and Informatics, ICF International, Ministry of Public Health and Population (Haiti). Haiti Demographic and Health Survey 2016-2017. Fairfax, United States of America: ICF International.
919	ICF International, Ministry of Public Health (Madagascar), National Institute of Statistics (Madagascar), National Program for the Fight Against Malaria (PNLP) (Madagascar), Pasteur Institute of Madagascar (IPM). Madagascar Malaria Indicator Survey 2016. Fairfax, United States of America: ICF International, 2017.
920	Emory University and Centers for Disease Control & Prevention Collaboration, ICF International, Ministry of Health (Malawi), National Statistical Office of Malawi. Malawi Demographic and Health Survey 2015-2016. Fairfax, United States of America: ICF International, 2017.
921	ICF International, Ministry of Health (Maldives). Maldives Demographic and Health Survey 2016-2017. Fairfax, United States of America: ICF International, 2019.
922	ICF International, INFO-STAT (Mali), Ministry of Health and Public Hygiene (Mali), National Institute of Public Health Research (INRSP) (Mali), National Institute of Statistics (INSTAT) (Mali), National Program for the Fight Against Malaria (Mali). Mali Malaria Indicator Survey 2015. Fairfax, United States of America: ICF International, 2016.
923	ICF International, National Bureau of Statistics (Nigeria), National Malaria Control Programme (Nigeria), National Population Commission of Nigeria. Nigeria Malaria Indicator Survey 2015. Fairfax, United States of America: ICF International, 2016.
924	Cheikh Anta Diop University, ICF International, National Agency of Statistics and Demography (Senegal). Senegal Continuous Demographic and Health Survey 2015. Fairfax, United States of America: ICF International, 2016.
925	ICF International, Ministry of Health (Zanzibar), Ministry of Health, Community Development, Gender, Elderly and Children (MoHCDEC) (Tanzania), National Bureau of Statistics (Tanzania), Office of the Chief Government Statistician (OCGS) (Zanzibar). Tanzania Demographic and Health Survey 2015-2016. Fairfax, United States of America: ICF International, 2016.
926	National Institute of Statistics (C√¥te d'Ivoire), United Nations Children's Fund (UNICEF). Cote d'Ivoire Multiple Indicator Cluster Survey 2016. New York, United States of America: United Nations Children's Fund (UNICEF), 2018.
927	National Agency for the Control of AIDS (Nigeria), National Bureau of Statistics (Nigeria), National Primary Health Care Development Agency (NPHCDA) (Nigeria), United Nations Children's Fund (UNICEF). Nigeria Multiple Indicator Cluster Survey with National Immunization Coverage Survey Supplement 2016-2017. New York, United States of America: United Nations Children's Fund (UNICEF), 2018.
928	Statistics Sierra Leone, United Nations Children's Fund (UNICEF). Sierra Leone Multiple Indicator Cluster Survey 2017. New York, United States of America: United Nations Children's Fund (UNICEF), 2018.
929	Ministry of Immigration and Population (Myanmar). Myanmar Population and Housing Census 2014.
930	National Institute of Statistics of Rwanda. Rwanda Population and Housing Census 2012. Kigali, Rwanda: National Institute of Statistics of Rwanda, 2015.
931	Statistical Office, Ministry of Finance and Planning (Saint Vincent and the Grenadines). Saint Vincent and the Grenadines Population and Housing Census 2012.
932	Ministry of Finance (Tonga), Secretariat of the Pacific Community (SPC), Tonga Department of Statistics. Tonga Population and Housing Census 2011.
933	Department for International Development (DFiD) (United Kingdom), Uganda Bureau of Statistics, United Nations Children's Fund (UNICEF), United Nations Population Fund (UNFPA). Uganda Population and Housing Census 2014.
934	National Team for the Acceleration of Poverty Reduction (TNP2K) (Indonesia), SurveyMETER, University of Southern California, World Bank. Indonesia Family Life Survey East 2012.
935	National Bureau of Statistics (Maldives). Maldives Population and Housing Census 2014.
936	Public Health and Reforms Center, Ministry of Health (PHRC) (Azerbaijan). Azerbaijan Demographic and Health Survey 2011.
937	National Bureau of Statistics (Tanzania), World Bank. Tanzania National Panel Survey 2012-2013. Washington DC, United States of America: World Bank.
938	Minnesota Population Center, Costa Rica National Institute of Statistics and Census. Costa Rica Census 2011 from the Integrated Public Use Microdata Series, International: [Machine-readable database]. Minneapolis: University of Minnesota, 2015.
939	Minnesota Population Center, Ethiopia Central Statistics Agency. Ethiopia Population and Housing Census 1984 from the Integrated Public Use Microdata Series, International: [Machine-readable database]. Minneapolis: University of Minnesota, 2015.
940	Minnesota Population Center, Ethiopia Central Statistical Agency. Ethiopia Population and Housing Census 1994 from the Integrated Public Use Microdata Series, International: [Machine-readable database]. Minneapolis: University of Minnesota, 2015.
941	Minnesota Population Center, Ethiopia Central Statistical Agency. Ethiopia Population and Housing Census 2007 from the Integrated Public Use Microdata Series, International: [Machine-readable database]. Minneapolis: University of Minnesota, 2015.
942	Department of Pulmonary Medicine, Postgraduate Institute of Medical Education & Research (India). India Study on Epidemiology of Asthma, Respiratory Symptoms and Chronic Bronchitis 2004-2005.
943	Minnesota Population Center, Paraguay Department of Statistics, Surveys and Censuses. Paraguay Population and Housing Census 1992 from the Integrated Public Use Microdata Series, International: [Machine-readable database]. Minneapolis: University of Minnesota, 2015.
944	Minnesota Population Center, Paraguay Department of Statistics, Surveys and Censuses. Paraguay Population and Housing Census 2002 from the Integrated Public Use Microdata Series, International: [Machine-readable database]. Minneapolis: University of Minnesota, 2015.
945	Ministry of Health (Vanuatu), Secretariat of the Pacific Community (SPC), Vanuatu National Statistics Office. Vanuatu Demographic and Health Survey 2013.
946	Azerbaijan Ministry of Health, GroundWork LLC, State Statistical Committee of Azerbaijan, United Nations Children's Fund (UNICEF). Azerbaijan Nutrition Survey 2013.
947	Bureau of Statistics, Planning and Development Department, Government of Sindh (Pakistan), Global Alliance for Improved Nutrition (GAIN), Pakistan Council of Research in Water Resource (PCRWR), United Nations Children's Fund (UNICEF). Pakistan - Sindh Multiple Indicator Cluster Survey 2014. Fairfax, United States of America: ICF International, 2016.
948	National Institute of Statistics (INS) (Congo, Rep.), United Nations Children's Fund (UNICEF). Congo Multiple Indicator Cluster Survey 2014-2015. New York, United States of America: United Nations Children's Fund (UNICEF), 2018.
949	Central Statistics Agency (Ethiopia), World Bank. Ethiopia Socioeconomic Survey 2013-2014. Washington DC, United States of America: World Bank, 2015.
950	Central Organization for Statistics and Information Technology (Iraq), Kurdistan Regional Statistics Office, World Bank. Iraq Household Socioeconomic Survey 2012-2013. Washington DC, United States of America: World Bank.
951	National Institute of Statistics and Demography (Burkina Faso), World Bank. Burkina Faso Continuous Multisectoral Survey 2014. Washington DC, United States of America: World Bank.
952	Bureau of Statistics Punjab (Pakistan), United Nations Children's Fund (UNICEF). Pakistan - Punjab Multiple Indicator Cluster Survey 2014. New York, United States of America: United Nations Children's Fund (UNICEF), 2015.
953	Bangladesh Bureau of Statistics (BBS). Bangladesh Sample Vital Registration System 2012. Dhaka, Bangladesh: Bangladesh Bureau of Statistics (BBS), 2014.
954	Bangladesh Bureau of Statistics (BBS). Bangladesh Sample Vital Registration System 2013. Dhaka, Bangladesh: Bangladesh Bureau of Statistics (BBS), 2015.
955	Bangladesh Bureau of Statistics (BBS). Bangladesh Sample Vital Registration System 2014. Dhaka, Bangladesh: Bangladesh Bureau of Statistics (BBS), 2015.
956	National Institute of Statistics (Cambodia), Statistics Sweden. Cambodia Socio-Economic Survey 2014. Phnom Penh, Cambodia: National Institute of Statistics (Cambodia).
957	Central Statistics Organization (Afghanistan), ICON-INSTITUTE Consulting Group. Afghanistan Living Conditions Survey 2013-2014.
958	General Administration of Statistics and Censuses (El Salvador), Ministry of Economy (El Salvador). El Salvador Multipurpose Household Survey 2014. San Salvador, El Salvador: General Administration of Statistics and Censuses (El Salvador).
959	Brazilian Institute of Geography and Statistics (IBGE). Brazil National Household Sample Survey 2014. Rio de Janeiro, Brazil: Brazilian Institute of Geography and Statistics (IBGE).
960	Statistics South Africa. General Household Survey 2013 [dataset]. Version 1. Pretoria. Statistics South Africa [producer], 2014. Cape Town. DataFirst [distributor], 2014.10.25828/a704-wm31
961	Deputy General Directorate of the Population and Housing Census (DGACPV) (Mexico), Directorate of Demographic Analysis (DAD) (Mexico), General Directorate of Sociodemographic Statistics (DGES) (Mexico), Government of Mexico, National Institute of Statistics and Geography (INEGI) (Mexico). Mexico Intercensal Survey 2015. Mexico City, Mexico: National Institute of Statistics and Geography (INEGI) (…
962	Department of Foreign Affairs and Trade (Australia), Ministry of Finance (Solomon Islands), Secretariat of the Pacific Community (SPC), Solomon Islands National Statistics Office (SINSO). Solomon Islands Household Income and Expenditure Survey 2012-2013.
963	General Directorate of Statistics, Surveys and Censuses (Paraguay). Paraguay Permanent Household Survey 2010. Asunci√≥n, Paraguay: General Directorate of Statistics, Surveys and Censuses (Paraguay).
964	General Directorate of Statistics, Surveys and Censuses (Paraguay). Paraguay Permanent Household Survey 2011. Asunci√≥n, Paraguay: General Directorate of Statistics, Surveys and Censuses (Paraguay).
965	General Directorate of Statistics, Surveys and Censuses (Paraguay). Paraguay Permanent Household Survey 2012. Asunci√≥n, Paraguay: General Directorate of Statistics, Surveys and Censuses (Paraguay).
966	General Directorate of Statistics, Surveys and Censuses (Paraguay). Paraguay Permanent Household Survey 2013. Asunci√≥n, Paraguay: General Directorate of Statistics, Surveys and Censuses (Paraguay).
967	General Directorate of Statistics, Surveys and Censuses (Paraguay). Paraguay Permanent Household Survey 2014. Asunci√≥n, Paraguay: General Directorate of Statistics, Surveys and Censuses (Paraguay).
968	Department of Census and Statistics (Sri Lanka). Sri Lanka Household Income and Expenditure Survey 2012-2013.
969	Ministry of Public Health (Cameroon), National Institute of Statistics (Cameroon), United Nations Children's Fund (UNICEF). Cameroon Multiple Indicator Cluster Survey 2014. New York, United States of America: United Nations Children's Fund (UNICEF), 2017.
970	Central Statistical Organization (Yemen), United Nations Children's Fund (UNICEF), World Food Programme (WFP). Yemen Comprehensive Food Security Survey (CFSS) 2014.
971	Ministry of Health (Mali), Ministry of Planning (Mali), National Institute of Statistics (INSTAT) (Mali), United Nations Children's Fund (UNICEF). Mali Multiple Indicator Cluster Survey 2015. New York, United States of America: United Nations Children's Fund (UNICEF), 2017.
972	Ministry of Planning and International Cooperation (Yemen), International Policy Center for Inclusive Growth, Interaction in Development (Yemen), UNICEF Yemen. Yemen National Social Protection Monitoring Survey 2012-2013.
973	Kenya Medical Research Institute (KEMRI), National Statistics Office (Eritrea), The Fafo Research Foundation. Eritrea Population and Health Survey 2010.
974	General Directorate of Statistics (Timor-Leste), Ministry of Finance (Timor-Leste), United Nations Population Fund (UNFPA). Timor-Leste Population and Housing Census 2015.
975	Ministry of National Economy (Kazakhstan), United Nations Children's Fund (UNICEF). Kazakhstan Multiple Indicator Cluster Survey 2015. New York, United States of America: United Nations Children's Fund (UNICEF), 2017.
976	Ministry of Rural Development (Mali), National Institute of Statistics (INSTAT) (Mali), World Bank. Mali Agricultural Integrated Economic Survey 2014-2015. Washington DC, United States of America: World Bank.
977	State Committee on Statistics of Turkmenistan, United Nations Children's Fund (UNICEF). Turkmenistan Multiple Indicator Cluster Survey 2015-2016. New York, United States of America: United Nations Children's Fund (UNICEF), 2017.
978	National Institute of Public Health (Mexico), United Nations Children's Fund (UNICEF). Mexico Multiple Indicator Cluster Survey 2015. New York, United States of America: United Nations Children's Fund (UNICEF), 2017.
979	Government of Belize, Statistical Institute of Belize, UN Resident Coordinator Fund (UN ResCor), United Nations Children's Fund (UNICEF), United Nations Development Programme (UNDP). Belize Multiple Indicator Cluster Survey 2015-2016. New York, United States of America: United Nations Children's Fund (UNICEF), 2018.
980	Pakistan Bureau of Statistics. Pakistan Social and Living Standards Measurement Survey 2014-2015. Islamabad, Pakistan: Pakistan Bureau of Statistics, 2016.
981	Statistics South Africa. South Africa General Household Survey 2015. Cape Town, South Africa: DataFirst, 2015.
982	Southern Africa Labour and Development Research Unit. National Income Dynamics Study 2014 - 2015, Wave 4 [dataset]. Version 1.1. Cape Town: Southern Africa Labour and Development Research Unit [producer], 2016. Cape Town: DataFirst [distributor], 2016. Pretoria: Department of Planning Monitoring and Evaluation [commissioner], 2014
983	National Institute of Statistics (Uruguay). Uruguay Continuous Household Survey 2015. Montevideo, Uruguay: National Institute of Statistics (Uruguay), 2015.
984	National Institute of Statistics and Informatics (Peru). Peru National Household Survey 2014. Lima, Peru: National Institute of Statistics and Informatics (Peru).
985	National Office of Statistics (Mauritania), United Nations Children's Fund (UNICEF). Mauritania Multiple Indicator Cluster Survey 2015. New York, United States of America: United Nations Children's Fund (UNICEF), 2018.
986	Statistics Sierra Leone, United Nations Population Fund (UNFPA). Sierra Leone Population and Housing Census 2015.
987	Ministry of Finance (Samoa), Ministry of Health (Samoa), Ministry of Women, Community and Social Development (Samoa). Samoa Demographic and Health Survey 2014.
988	National Institute of Statistics and Informatics (Peru), ORC Macro. Peru Continuous Demographic and Health Survey 2009. Fairfax, United States of America: ICF International.
989	National Institute of Statistics and Informatics (Peru). Peru Continuous Demographic and Health Survey 2010. Fairfax, United States of America: ICF International.
990	Macro International, Inc, National Institute of Statistics and Informatics (Peru). Peru Continuous Demographic and Health Survey 2011. Fairfax, United States of America: ICF International.
991	Macro International, Inc, National Institute of Statistics and Informatics (Peru). Peru Continuous Demographic and Health Survey 2012. Fairfax, United States of America: ICF International.
992	Ministry of Health (Mali), National Institute of Statistics (INSTAT) (Mali), United Nations Children's Fund (UNICEF). Mali Multiple Indicator Cluster Survey 2009-2010. New York, United States of America: United Nations Children's Fund (UNICEF), 2017.
993	National Institute of Statistics (Uruguay). Uruguay Continuous Household Survey 2013. Montevideo, Uruguay: National Institute of Statistics (Uruguay).
994	National Bureau of Statistics (Nigeria), World Bank. Nigeria General Household Survey Panel 2015-2016 Wave 3. Washington DC, United States of America: World Bank.
995	ICF Macro, MEASURE Evaluation Project, Carolina Population Center, University of North Carolina, Ministry of Health (Rwanda), National Institute of Statistics of Rwanda, School of Public Health, University of Rwanda. Rwanda Child Verbal Autopsy Study 2008.
996	Ministry of Economy and Finance (Peru), National Institute of Statistics and Informatics (Peru), ORC Macro. Peru Continuous Demographic and Health Survey 2003-2008. Fairfax, United States of America: ICF International.
997	Statistics South Africa. South Africa Community Survey 2016. Pretoria, South Africa: Statistics South Africa, 2016.
998	Brazilian Institute of Geography and Statistics (IBGE), Ministry of Planning, Budget, and Management (Brazil). Brazil National Household Sample Survey 2015. Rio de Janeiro, Brazil: Brazilian Institute of Geography and Statistics (IBGE).
999	Central Bureau of Statistics (Indonesia). Indonesia National Socioeconomic Survey 2016.
1000	National Institute of Statistics and Censuses (Costa Rica). Costa Rica National Household Survey 2016. San Jos√©, Costa Rica: National Institute of Statistics and Censuses (Costa Rica).
1001	National Institute of Statistics and Informatics (Peru). Peru National Household Survey 2016. Lima, Peru: National Institute of Statistics and Informatics (Peru).
1002	Central Statistical Office (Zambia), World Bank. Zambia Living Conditions Monitoring Survey 2015.
1003	National Statistics Office (Dominican Republic). Dominican Republic National Multipurpose Household Survey 2015.
1004	Government of the People's Republic of China, Handicap International, International Labour Organization (ILO), Lao Statistics Bureau, Swiss Agency for Development and Cooperation, United Nations Children's Fund (UNICEF), United Nations Economic and Social Commission for Asia and the Pacific (ESCAP), United Nations Population Fund (UNFPA), World Bank. Laos Population and Housing Census 2015.
1005	Ministry of Health (Bolivia), Unit for Analysis of Social and Economic Policies (UDAPE) (Bolivia). Bolivia Health and Nutrition Assessment Survey 2012. La Paz, Bolivia: Unit for Analysis of Social and Economic Policies (UDAPE) (Bolivia).
1006	General Directorate of Statistics, Surveys and Censuses (Paraguay). Paraguay Permanent Household Survey 2015. Asunci√≥n, Paraguay: General Directorate of Statistics, Surveys and Censuses (Paraguay).
1007	Central Statistics Agency (Ethiopia), World Bank. Ethiopia Socioeconomic Survey 2015-2016. Washington DC, United States of America: World Bank, 2015.
1008	Burundi Institute of Statistics and Economic Studies, ICF International, Ministry of Public Health and the Fight Against AIDS (Burundi). Burundi Demographic and Health Survey 2016-2017. Fairfax, United States of America: ICF International, 2018.
1009	ICF International, Liberia Institute for Statistics and Geo-information Services (LISGIS), National Malaria Control Program (Liberia). Liberia Malaria Indicator Survey 2016. Fairfax, United States of America: ICF International, 2017.
1010	ICF International, National Malaria Control Program (Malawi). Malawi Malaria Indicator Survey 2017. Fairfax, United States of America: ICF International, 2018.
1011	ICF International, Ministry of Health and Social Action (Senegal), National Agency of Statistics and Demography (Senegal). Senegal Continuous Demographic and Health Survey 2016. Fairfax, United States of America: ICF International, 2017.
1012	Catholic Relief Services (CRS), College of Medicine and Allied Health Sciences, University of Sierra Leone (COMAHS), ICF International, National Malaria Control Programme (Sierra Leone), Roll Back Malaria Partnership, Statistics Sierra Leone. Sierra Leone Malaria Indicator Survey 2016. Fairfax, United States of America: ICF International, 2017.
1013	ICF International, Uganda Bureau of Statistics. Uganda Demographic and Health Survey 2016. Fairfax, United States of America: ICF International, 2018.
1014	Ministry of Health (Indonesia), National Population and Family Planning Board (Indonesia), Statistics Indonesia. Indonesia Demographic and Health Survey 2017. Fairfax, United States of America: ICF International, 2019.
1015	ICF International, Ministry of Health (Nepal), New ERA. Nepal Demographic and Health Survey 2016-2017. Fairfax, United States of America: ICF International, 2017.
1016	ICF International, National Statistics Directorate (Timor-Leste). Timor-Leste Demographic and Health Survey 2016. Fairfax, United States of America: ICF International, 2018.
1017	Ghana Health Service, Ghana Statistical Service, ICF International, National Malaria Control Programme (Ghana), National Public Health and Reference Laboratory (NHPRL) (Ghana). Ghana Malaria Indicator Survey 2016. Fairfax, United States of America: ICF International.
1018	Bangladesh Bureau of Statistics (BBS), International Labour Organization (ILO). Bangladesh Labor Force and Child Labor Force Survey 2013. Dhaka, Bangladesh: Bangladesh Bureau of Statistics (BBS).
1019	National Agency of Statistics and Demography (Senegal), United Nations Children's Fund (UNICEF). Senegal - Dakar Urban Multiple Indicator Cluster Survey 2015-2016. New York, United States of America: United Nations Children's Fund (UNICEF), 2018.
1020	Central Statistics Office (Botswana), Ministry of Finance and Development Planning (Botswana), Minnesota Population Center. Botswana Population and Housing Census 1981 from the Integrated Public Use Microdata Series, International. Minneapolis: University of Minnesota, 2017.
1021	Central Statistics Office (Botswana), Minnesota Population Center. Botswana Population and Housing Census 1991 from the Integrated Public Use Microdata Series, International. Minneapolis: University of Minnesota, 2017.
1022	Central Statistics Office (Botswana), Minnesota Population Center. Botswana Population and Housing Census 2001 from the Integrated Public Use Microdata Series, International. Minneapolis: University of Minnesota, 2017.
1023	Central Statistics Office (Botswana), Minnesota Population Center. Botswana Population and Housing Census 2011 from the Integrated Public Use Microdata Series, International. Minneapolis: University of Minnesota, 2017.
1024	Hellenic Statistical Authority (Greece), Minnesota Population Center. Greece Population and Housing Census 2011 from the Integrated Public Use Microdata Series, International. Minneapolis: University of Minnesota, 2017.
1025	National Institute of Statistics, Geography and Informatics (INEGI), Minnesota Population Center.&nbsp;Mexico Intercensal Survey 2015&nbsp;from the Integrated Public Use Microdata Series, International. Minneapolis: University of Minnesota, 2017.
1026	National Bureau of Statistics (Tanzania), Minnesota Population Center. Tanzania Population and Housing Census 2012 from the Integrated Public Use Microdata Series, International. Minneapolis: University of Minnesota, 2017.
1027	National Institute of Statistics (Romania), Minnesota Population Center. Romania Population and Housing Census 2011 from the Integrated Public Use Microdata Series, International. Minneapolis: University of Minnesota, 2017.
1028	Central Statistical Office (Trinidad and Tobago), Minnesota Population Center. Trinidad and Tobago Population and Housing Census 2000 from the Integrated Public Use Microdata Series, International. Minneapolis: University of Minnesota, 2017.
1029	Central Statistical Office (Trinidad and Tobago), Minnesota Population Center. Trinidad and Tobago Population and Housing Census 2011 from the Integrated Public Use Microdata Series, International [Machine-readable database]. Minneapolis: University of Minnesota, 2017.
1030	International Labour Organization (ILO), Ministry of Labour and Social Services (Zimbabwe), National Social Security Authority (Zimbabwe), Zimbabwe National Statistics Agency. Zimbabwe Labor Force and Child Labor Survey 2011.
1031	National Health Security Office (Thailand), National Statistical Office (Thailand), United Nations Children's Fund (UNICEF). Thailand Multiple Indicator Cluster Survey 2015-2016. New York, United States of America: United Nations Children's Fund (UNICEF), 2018.
1032	World Bank. Armenia STEP Skills Measurement Household Survey 2013 (Wave 2). Ref. ARM_2013_STEP-HH_v02_M. Dataset downloaded from http://microdata.worldbank.org/ on 5/16/2017.
1033	World Bank. Macedonia, FYR STEP Skills Measurement Household Survey 2013 (Wave 2). Ref. MKD_2013_STEP-HH_v01_M. Dataset downloaded from on http://microdata.worldbank.org on 5/18/2017.
1034	World Bank. Ukraine, FYR STEP Skills Measurement Household Survey 2013 (Wave 1). Ref.&nbsp;UKR_2013_STEP-HH_v01_M. Dataset downloaded from on http://microdata.worldbank.org on 5/18/2017.
1035	National Institute of Public Health (NPHI) (Guinea), National Institute of Statistics (Guinea), National Malaria Control Program (Guinea), United Nations Children's Fund (UNICEF). Guinea Multiple Indicator Cluster Survey 2016. New York, United States of America: United Nations Children's Fund (UNICEF), 2018.
1036	National Institute of Statistics and Informatics (Peru). Peru Demographic and Family Health Survey 2015. Lima, Peru: National Institute of Statistics and Informatics (Peru), 2017.
1037	National Institute of Statistics and Informatics (Peru). Peru Demographic and Family Health Survey 2016. Lima, Peru: National Institute of Statistics and Informatics (Peru), 2017.
1038	Pakistan Bureau of Statistics, Planning and Development Department, Government of Gilgit-Baltistan (Pakistan), United Nations Children's Fund (UNICEF). Pakistan - Gilgit-Baltistan Multiple Indicator Cluster Survey 2016-2017. New York, United States of America: United Nations Children's Fund (UNICEF), 2020.
1039	National Bureau of Statistics (Tanzania), World Bank. Tanzania National Panel Survey 2014-2016. Washington DC, United States of America: World Bank.
1040	Government of Belize, International Programme on the Elimination of Child Labour, ILO (IPEC), Statistical Institute of Belize. Belize National Child Activity Survey 2013.
1041	National Institute of Statistics (Cambodia), Statistics Sweden. Cambodia Socio-Economic Survey 2015.
1042	Bangladesh Bureau of Statistics (BBS). Bangladesh Sample Vital Registration System 2016. Dhaka, Bangladesh: Bangladesh Bureau of Statistics (BBS), 2017.
1043	Statistics South Africa. South Africa General Household Survey 2016. Cape Town, South Africa: DataFirst, 2015.
1044	National Institute of Statistics (Bolivia), United Nations Economic Commission for Latin America and the Caribbean (ECLAC). Bolivia Household Survey 2015. La Paz, Bolivia: National Institute of Statistics (Bolivia), 2015.
1045	Statistics Sierra Leone, World Bank (WB). Sierra Leone Integrated Household Survey 2003-2004. Sierra Leone: Statistics Sierra Leone.
1046	National Statistical Office of Malawi, Statistics Norway. Malawi Welfare Monitoring Survey 2014-2015.
1047	Department of Foreign Affairs and Trade (Australia), Ministry of Health and Medical Services (Solomon Islands), Secretariat of the Pacific Community (SPC), Solomon Islands National Statistics Office (SINSO), Solomon Islands Resource Facility (SIRF), United Nations Children's Fund (UNICEF). Solomon Islands Demographic and Health Survey 2015.
1048	Ministry of Health (Bolivia), National Institute of Statistics (Bolivia). Bolivia Demographic and Health Survey 2016. La Paz, Bolivia: National Institute of Statistics (Bolivia), 2017.
1049	General Directorate of Statistics, Surveys and Censuses (Paraguay), Ministry of Public Health and Social Welfare (Paraguay), United Nations Children's Fund (UNICEF). Paraguay Multiple Indicator Cluster Survey 2016. New York, United States of America: United Nations Children's Fund (UNICEF), 2017.
1050	General Directorate of Statistics, Surveys and Censuses (Paraguay). Paraguay Population and Housing Census 2012.
1051	National Statistics Bureau (Bhutan). Bhutan Population and Housing Census 2017. Thimpu, Bhutan: National Statistics Bureau (Bhutan).
1052	Cook Islands Statistics Office, Statistics New Zealand. Cook Islands Population and Housing Census 2016.
1053	Samoa Bureau of Statistics. Samoa Population and Housing Census 2016.
1054	Secretariat of the Pacific Community (SPC), Vanuatu National Statistics Office, World Bank. Vanuatu Population and Housing Mini-Census 2016.
1055	Department of Census and Statistics (Sri Lanka), ICF International. Sri Lanka Demographic and Health Survey 2016.
1056	National Statistical Office. Malawi - Fourth Integrated Household Survey 2016-2017, Ref. MWI_2016_IHS-IV_v02_M. Dataset downloaded from [http://microdata.worldbank.org/index.php/catalog/2936] on [December 18, 2017].
1057	National Institute of Statistics (Bolivia), United Nations Economic Commission for Latin America and the Caribbean (ECLAC). Bolivia Household Survey 2016. 2017.
1058	Division of Reproductive Health, Centers for Disease Control and Prevention (CDC). Tanzania - Kigoma Client and Provider Experiences Survey 2016.
1059	ICF International, Philippines Statistics Authority, United States Agency for International Development (USAID). Philippines Demographic and Health Survey 2017. Fairfax, United States of America: ICF International, 2018.
1060	Department of Census and Statistics (Sri Lanka). Sri Lanka Household Income and Expenditure Survey 2016.
1061	ICF International, Statistical Agency under the President of the Republic of Tajikistan. Tajikistan Demographic and Health Survey 2017. Fairfax, United States of America: ICF International, 2018.
1062	Uganda Bureau of Statistics. Uganda National Household Survey 2016-2017. Kampala, Uganda: Uganda Bureau of Statistics.
1063	National Institute of Statistics (Uruguay). Uruguay Continuous Household Survey 2016. Montevideo, Uruguay: National Institute of Statistics (Uruguay), 2016.
1064	National Institute of Statistics (Uruguay). Uruguay Continuous Household Survey 2017. Montevideo, Uruguay: National Institute of Statistics (Uruguay), 2017.
1065	ICF International, Ministry of Health and Social Action (Senegal), National Agency of Statistics and Demography (Senegal), Unit for the Fight Against Malnutrition (Senegal). Senegal Continuous Demographic and Health Survey 2017. Fairfax, United States of America: ICF International, 2018.
1066	Central Bureau of Statistics (North Korea), United Nations Children's Fund (UNICEF). North Korea Multiple Indicator Cluster Survey 2017.
1067	National Center for Food and Nutrition, National Institute of Health (Peru), National Institute of Statistics and Informatics (Peru), National Police of Peru (PNP). Peru Demographic and Family Health Survey 2017. Lima, Peru: National Institute of Statistics and Informatics (Peru).
1068	Central Statistical Agency (Ethiopia). Ethiopia Welfare Monitoring Survey 2015-2016.
1069	National Institute of Statistics and Economic Analysis (INSAE) (Benin), Minnesota Population Center. Benin Population and Housing Census 2013 from the Integrated Public Use Microdata Series, International. Version x.x [dataset]. Minneapolis, MN: IPUMS, 2018. https://doi.org/10.18128/D020.V7.1
1070	Philippines Statistics Authority, Minnesota Population Center. Philippines Population and Housing Census 2010 from the Integrated Public Use Microdata Series, International. Version x.x [dataset]. Minneapolis, MN: IPUMS, 2018. https://doi.org/10.18128/D020.V7.1
1071	National Institute of Statistics (Rwanda), Minnesota Population Center. Rwanda&nbsp;Population and Housing Census 2012 from the Integrated Public Use Microdata Series, International. Version x.x [dataset]. Minneapolis, MN: IPUMS, 2018. https://doi.org/10.18128/D020.V7.1
1072	National Statistical Agency (Zimbabwe), Minnesota Population Center. Zimbabwe Population Census 2012 from the Integrated Public Use Microdata Series, International. Version x.x [dataset]. Minneapolis, MN: IPUMS, 2018. https://doi.org/10.18128/D020.V7.1
1073	General Directorate of Statistics, Surveys and Censuses (Paraguay). Paraguay Permanent Household Survey 2017.
1074	National Institute of Statistics (Cambodia), Statistics Sweden. Cambodia Socio-Economic Survey 2016.
1075	District Department of Planning, Bogota (Colombia), Governorate of Cundinamarca (Colombia), National Administrative Department of Statistics (DANE) (Colombia). Colombia - Cundinamarca Multipurpose Survey 2017-2018. Bogot√°, Colombia: National Administrative Department of Statistics (DANE) (Colombia), 2018.
1076	Lao Statistics Bureau, Ministry of Education and Sports (Laos), Ministry of Health (Laos), United Nations Children's Fund (UNICEF). Laos Multiple Indicator Cluster Survey 2017. New York, United States of America: United Nations Children's Fund (UNICEF), 2018.
1077	Central Statistical Organization (Iraq), United Nations Children's Fund (UNICEF). Iraq Multiple Indicator Cluster Survey 2018. New York, United States of America: United Nations Children's Fund (UNICEF), 2019.
1078	Albania Institute of Public Health (IPH), Albania Institute of Statistics (INSTAT), ICF International. Albania Demographic and Health Survey 2017-2018. Fairfax, United States of America: ICF International, 2019.
1079	Cape Verde National Statistics Institute (INE). Cape Verde Continuous Multi-Objective Survey 2017.
1080	Ministry of Health (Guinea), Ministry of Planning and Economic Development (Guinea), National Institute of Statistics (Guinea). Guinea Demographic and Health Survey 2018. Fairfax, United States of America: ICF International, 2019.
1081	ICF International, National Institute of Statistics (INSTAT) (Mali), Sector Planning and Statistics Unit Health-Social Development and Family Promotion (CPS / SS-DS-PF) (Mali). Mali Demographic and Health Survey 2018. Fairfax, United States of America: ICF International, 2019.
1082	Bureau of Statistics Punjab (Pakistan), United Nations Children's Fund (UNICEF). Pakistan - Punjab Multiple Indicator Cluster Survey 2017-2018. New York, United States of America: United Nations Children's Fund (UNICEF), 2019.
1083	National Institute of Statistics and Geography (INEGI) (Mexico). Mexico National Survey of Demographic Dynamics 2018. Mexico City, Mexico: National Institute of Statistics and Geography (INEGI) (Mexico).
1084	National Statistical Committee of the Kyrgyz Republic, United Nations Children's Fund (UNICEF). Kyrgyzstan Multiple Indicator Cluster Survey 2018. New York, United States of America: United Nations Children's Fund (UNICEF), 2019.
1085	Federal Ministry of Health (Nigeria), ICF International, National Population Commission (NPC). Nigeria Demographic and Health Survey 2018. Fairfax, United States of America: ICF International, 2020.
1086	National Institute of Statistics (Tunisia), United Nations Children's Fund (UNICEF). Tunisia Multiple Indicator Cluster Survey 2018. New York, United States of America: United Nations Children's Fund (UNICEF), 2019.
1087	Central Statistical Office (Zambia), ICF International, Ministry of Health (Zambia), University Teaching Hospital (Zambia), University of Zambia. Zambia Demographic and Health Survey 2018-2019. Fairfax, United States of America: ICF International, 2020.
1088	World Health Organization (WHO). WHO Household Energy Database 1960-2017. Geneva, Switzerland: World Health Organization (WHO), 2019.	National Institute of Statistics (Venezuela). Venezuela Population and Housing Census 2011.
1089	World Health Organization (WHO). WHO Household Energy Database 1960-2017. Geneva, Switzerland: World Health Organization (WHO), 2019.	Statistics Indonesia. Indonesia National Socioeconomic Survey 2010.
1090	World Health Organization (WHO). WHO Household Energy Database 1960-2017. Geneva, Switzerland: World Health Organization (WHO), 2019.	Central Statistics Agency (Ethiopia). Ethiopia Household Income, Consumption, and Expenditure Survey 1999-2000. Addis Ababa, Ethiopia: Central Statistics Agency (Ethiopia).
1091	World Health Organization (WHO). WHO Household Energy Database 1960-2017. Geneva, Switzerland: World Health Organization (WHO), 2019.	Turkish Statistical Institute. Turkey Household Budget Survey 2012.
1092	World Health Organization (WHO). WHO Household Energy Database 1960-2017. Geneva, Switzerland: World Health Organization (WHO), 2019.	Bill and Melinda Gates Foundation (BMGF), CARE International, Catholic Relief Services (CRS), Department for International Development (DFiD) (United Kingdom), Food and Agriculture Organization of the United Nations (FAO), Government of Benin, Plan International, United Nations Children's Fund (UNICEF), United Nations Development Programme (UNDP), World Food Programme (WFP). Benin Comprehensive F…
1093	Statistical Office of Montenegro. Montenegro - Roma Settlements Multiple Indicator Cluster Survey 2018. New York, United States of America: United Nations Children's Fund (UNICEF), 2020.
1094	Statistical Office of Montenegro. Montenegro Multiple Indicator Cluster Survey 2018. New York, United States of America: United Nations Children's Fund (UNICEF), 2020.
1095	Economic Research Forum (ERF), National Institute of Statistics (Tunisia). Tunisia Labor Market Panel Survey 2014-2015. Egypt: Economic Research Forum (ERF), 2016.
1096	General Administration of Statistics and Censuses (El Salvador), Ministry of Economy (El Salvador). El Salvador Multipurpose Household Survey 2017. San Salvador, El Salvador: General Administration of Statistics and Censuses (El Salvador).
1097	Government of Sweden, UK Aid Direct, United Nations Population Fund (UNFPA). Housing and Household Assets of the Somali People. New York City, United States of America: United Nations Population Fund (UNFPA), 2016.
1098	Central Statistical Bureau (Latvia). Latvia Energy Consumption in Households Survey 2010. Riga, Latvia: Central Statistical Bureau (Latvia).
1099	Central Statistical Bureau (Latvia). Latvia Energy Consumption in Households Survey 2015. Riga, Latvia: Central Statistical Bureau (Latvia).
1100	Bureau of Statistics (Lesotho). Lesotho Integrated Labor Force Survey 2008.
1101	Bangladesh Bureau of Statistics (BBS). Bangladesh Labor Force Survey 2010. Dhaka, Bangladesh: Bangladesh Bureau of Statistics (BBS).
1102	Kairi Consultants Limited (Trinidad and Tobago), Statistical Office, Ministry of Finance and Planning (Saint Vincent and the Grenadines). Saint Vincent and the Grenadines Country Poverty Assessment Study 2007-2008.
1103	Gambia Bureau of Statistics (GBOS), United Nations Children's Fund (UNICEF). Gambia Multiple Indicator Cluster Survey 2018. New York, United States of America: United Nations Children's Fund (UNICEF), 2019.
1104	ICF International, National Statistical Office (Papua New Guinea). Papua New Guinea Demographic and Health Survey 2016-2018. Fairfax, United States of America: ICF International, 2019.
1105	Government of Mongolia, National Statistical Office of Mongolia, United Nations Children's Fund (UNICEF), United Nations Population Fund (UNFPA). Mongolia Multiple Indicator Cluster Survey 2018. New York, United States of America: United Nations Children's Fund (UNICEF), 2019.
1106	General Bureau of Statistics (Suriname), Ministry of Planning and Development Cooperation (Suriname), Ministry of Social Affairs and Housing (Suriname), United Nations Children's Fund (UNICEF). Suriname Multiple Indicator Cluster Survey 2018. New York, United States of America: United Nations Children's Fund (UNICEF), 2019.
1107	Directorate General of Statistics and National Accounting (Togo), United Nations Children's Fund (UNICEF). Togo Multiple Indicator Cluster Survey 2010. New York, United States: United Nations Children's Fund (UNICEF).
1108	United Nations Children's Fund (UNICEF), Zimbabwe National Statistics Agency. Zimbabwe Multiple Indicator Cluster Survey 2019. New York, United States of America: United Nations Children's Fund (UNICEF), 2020.
1109	National Statistical Institute (Congo, DR), Ministry of Planning (Congo, DR), United Nations Children's Fund (UNICEF). Congo, DR Multiple Indicator Cluster Survey 2010. New York, United States: United Nations Children's Fund (UNICEF).
1110	Centers for Disease Control and Prevention (CDC), Ghana Statistical Service, Government of Japan, ICF Macro, Ministry of Health (Ghana), Navrongo Health Research Centre, United Nations Children's Fund (UNICEF), United Nations Population Fund (UNFPA), United States Agency for International Development (USAID). Ghana Multiple Indicator Cluster Survey 2017-2018. New York, United States of America: U…
1111	Kiribati National Statistics Office, Ministry of Health and Medical Services (Kiribati), Secretariat of the Pacific Community (SPC), United Nations Children's Fund (UNICEF), United Nations Population Fund (UNFPA). Kiribati Multiple Indicator Cluster Survey 2018-2019. New York, United States of America: United Nations Children's Fund (UNICEF), 2020.
1112	Central Statistical Bureau (Latvia). Latvia Energy Consumption in Households Survey 1996. Riga, Latvia: Central Statistical Bureau (Latvia).
1113	Central Statistical Bureau (Latvia). Latvia Energy Consumption in Households Survey 2001. Riga, Latvia: Central Statistical Bureau (Latvia).
1114	Central Statistical Bureau (Latvia). Latvia Energy Consumption in Households Survey 2006. Riga, Latvia: Central Statistical Bureau (Latvia).

## Sheet: exp_prop_nat
location	year_id	mean_proportion_solid	lower_proportion_solid	upper_proportion_solid	mean_proportion_coal	lower_proportion_coal	upper_proportion_coal	mean_proportion_crop	lower_proportion_crop	upper_proportion_crop	mean_proportion_dung	lower_proportion_dung	upper_proportion_dung	mean_proportion_wood	lower_proportion_wood	upper_proportion_wood
China	1990	0.842912	0.834714	0.850951	0.322266	0.311223	0.333633	1.27556e-05	1.063e-05	1.55111e-05	1.6358e-05	1.40243e-05	1.92304e-05	0.520617	0.508611	0.533128
China	1991	0.833942	0.82558	0.842053	0.320303	0.309527	0.331075	1.26724e-05	1.062e-05	1.53155e-05	1.599e-05	1.37294e-05	1.87135e-05	0.51361	0.502267	0.525695
China	1992	0.824632	0.816432	0.832833	0.317157	0.306652	0.327564	1.26011e-05	1.066e-05	1.5104e-05	1.569e-05	1.34526e-05	1.83311e-05	0.507447	0.496023	0.518823
China	1993	0.815434	0.807021	0.823427	0.314679	0.304488	0.324475	1.25305e-05	1.064e-05	1.48842e-05	1.5401e-05	1.32902e-05	1.794e-05	0.500727	0.489798	0.511682
China	1994	0.805823	0.797472	0.813979	0.311707	0.301927	0.321171	1.25121e-05	1.069e-05	1.47603e-05	1.5308e-05	1.32164e-05	1.76969e-05	0.494088	0.483467	0.504664
China	1995	0.795905	0.787589	0.803926	0.308638	0.299571	0.317846	1.24716e-05	1.073e-05	1.46297e-05	1.5228e-05	1.32031e-05	1.75657e-05	0.487239	0.476915	0.497479
China	1996	0.78563	0.777187	0.794071	0.305338	0.296279	0.314773	1.24093e-05	1.074e-05	1.4418e-05	1.5162e-05	1.32087e-05	1.74078e-05	0.480264	0.469934	0.490206
China	1997	0.774888	0.766492	0.783263	0.301719	0.292696	0.311038	1.23287e-05	1.077e-05	1.42397e-05	1.5111e-05	1.32169e-05	1.73055e-05	0.473142	0.462773	0.483067
China	1998	0.763544	0.755459	0.771743	0.297763	0.288965	0.30726	1.22474e-05	1.081e-05	1.40499e-05	1.5068e-05	1.31875e-05	1.71809e-05	0.465754	0.455375	0.475661
China	1999	0.751129	0.742787	0.75941	0.293503	0.284177	0.303007	1.21698e-05	1.082e-05	1.38547e-05	1.502e-05	1.32086e-05	1.70873e-05	0.457599	0.447496	0.467535
China	2000	0.73779	0.729395	0.745979	0.288882	0.279565	0.298158	1.21027e-05	1.08e-05	1.36012e-05	1.4969e-05	1.31537e-05	1.69871e-05	0.448881	0.438726	0.458877
China	2001	0.722023	0.713666	0.730241	0.283151	0.273428	0.292098	1.20943e-05	1.086e-05	1.34492e-05	1.5029e-05	1.32787e-05	1.70183e-05	0.438844	0.428682	0.449284
China	2002	0.704778	0.69628	0.713072	0.276533	0.267007	0.285485	1.21001e-05	1.096e-05	1.34186e-05	1.5089e-05	1.33873e-05	1.70061e-05	0.428217	0.418716	0.438678
China	2003	0.685789	0.677096	0.694087	0.268956	0.260089	0.277801	1.20381e-05	1.099e-05	1.32424e-05	1.5124e-05	1.3482e-05	1.6916e-05	0.416805	0.407092	0.427047
China	2004	0.665001	0.656353	0.673912	0.260484	0.251796	0.269182	1.19847e-05	1.1e-05	1.30828e-05	1.5114e-05	1.35628e-05	1.67591e-05	0.40449	0.394898	0.414925
China	2005	0.642999	0.633838	0.652186	0.251433	0.243051	0.260011	1.195e-05	1.108e-05	1.2922e-05	1.5048e-05	1.351e-05	1.66279e-05	0.391539	0.3818	0.401747
China	2006	0.618395	0.608558	0.627998	0.241672	0.233444	0.250104	1.19642e-05	1.116e-05	1.28016e-05	1.5026e-05	1.35838e-05	1.65057e-05	0.376696	0.367074	0.387099
China	2007	0.593714	0.58373	0.603241	0.231649	0.223116	0.239932	1.20081e-05	1.129e-05	1.27458e-05	1.4943e-05	1.36253e-05	1.63262e-05	0.362038	0.352226	0.372184
China	2008	0.568636	0.558478	0.578157	0.221078	0.212403	0.229586	1.20556e-05	1.141e-05	1.27881e-05	1.4775e-05	1.35467e-05	1.616e-05	0.34753	0.33767	0.357921
China	2009	0.543709	0.533702	0.553982	0.21106	0.202232	0.2196	1.19685e-05	1.137e-05	1.2702e-05	1.3954e-05	1.28422e-05	1.52123e-05	0.332623	0.322287	0.343104
China	2010	0.518522	0.50776	0.52919	0.201182	0.191958	0.209968	1.18781e-05	1.125e-05	1.26075e-05	1.3149e-05	1.21184e-05	1.4313e-05	0.317315	0.306733	0.328037
China	2011	0.495129	0.484089	0.506124	0.193776	0.184249	0.202686	1.18121e-05	1.116e-05	1.25948e-05	1.2465e-05	1.14122e-05	1.35654e-05	0.301329	0.290615	0.311918
China	2012	0.471477	0.459636	0.483323	0.186151	0.176396	0.195412	1.17331e-05	1.097e-05	1.25927e-05	1.1835e-05	1.07695e-05	1.2944e-05	0.285303	0.274312	0.296477
China	2013	0.447359	0.434544	0.46	0.178708	0.168449	0.188294	1.16425e-05	1.074e-05	1.2614e-05	1.1229e-05	1.01906e-05	1.23583e-05	0.268628	0.257511	0.28041
China	2014	0.423009	0.409425	0.435696	0.171415	0.160961	0.18174	1.15349e-05	1.05e-05	1.26685e-05	1.0645e-05	9.57385e-06	1.18049e-05	0.251572	0.240009	0.263653
China	2015	0.398846	0.384467	0.412125	0.163226	0.152888	0.173931	1.13845e-05	1.019e-05	1.27309e-05	1.0127e-05	9.0316e-06	1.13265e-05	0.235599	0.224247	0.247929
China	2016	0.375044	0.360176	0.388597	0.155412	0.145046	0.166551	1.12091e-05	9.905e-06	1.2709e-05	9.6216e-06	8.50081e-06	1.08159e-05	0.219611	0.208267	0.232133
China	2017	0.351753	0.336641	0.36573	0.149013	0.138323	0.160196	1.10303e-05	9.663e-06	1.26188e-05	9.0839e-06	7.96215e-06	1.02546e-05	0.20272	0.190932	0.215696
China	2018	0.329181	0.31367	0.343482	0.142643	0.132109	0.153697	1.08261e-05	9.38e-06	1.25183e-05	8.5676e-06	7.48486e-06	9.70864e-06	0.186518	0.174627	0.199313
China	2019	0.307276	0.291616	0.321984	0.136192	0.125493	0.146979	1.05936e-05	9.102e-06	1.235e-05	8.0696e-06	6.98389e-06	9.19906e-06	0.171065	0.159455	0.183469
China	2020	0.28594	0.270267	0.300673	0.129565	0.118867	0.140513	1.0331e-05	8.774e-06	1.21341e-05	7.5878e-06	6.51565e-06	8.69209e-06	0.156358	0.145009	0.168577
China	2021	0.265125	0.249797	0.279576	0.12289	0.112338	0.133624	1.00396e-05	8.514e-06	1.1846e-05	7.1129e-06	6.07656e-06	8.2324e-06	0.142218	0.131366	0.153545
Democratic People's Republic of Korea	1990	0.982074	0.973012	0.988815	0.47903	0.420255	0.533815	0.000535571	0.0002001	0.00122007	1.6509e-05	7.66249e-06	3.10605e-05	0.502491	0.447311	0.560818
Democratic People's Republic of Korea	1991	0.980857	0.971353	0.987917	0.479221	0.417911	0.535369	0.000560639	0.000211	0.00123799	1.6157e-05	7.60229e-06	3.01862e-05	0.501059	0.443773	0.558883
Democratic People's Republic of Korea	1992	0.979606	0.969742	0.987168	0.479366	0.417484	0.536292	0.000591669	0.0002278	0.00130951	1.5815e-05	7.22772e-06	2.98361e-05	0.499632	0.441987	0.558259
Democratic People's Republic of Korea	1993	0.978276	0.967526	0.986237	0.47949	0.418982	0.537001	0.000629029	0.0002433	0.00133229	1.5475e-05	6.96847e-06	2.82166e-05	0.498141	0.440221	0.559159
Democratic People's Republic of Korea	1994	0.976979	0.965714	0.985221	0.479584	0.419408	0.538038	0.000674493	0.0002639	0.00143109	1.5152e-05	6.99422e-06	2.71653e-05	0.496706	0.438316	0.55674
Democratic People's Republic of Korea	1995	0.97561	0.963602	0.984319	0.479373	0.420643	0.537802	0.000727564	0.0002869	0.00152736	1.4846e-05	6.86453e-06	2.63466e-05	0.495494	0.435495	0.553897
Democratic People's Republic of Korea	1996	0.974221	0.961635	0.983228	0.478997	0.418965	0.53967	0.000790912	0.0003153	0.00167183	1.4569e-05	6.88093e-06	2.59278e-05	0.494419	0.434326	0.55286
Democratic People's Republic of Korea	1997	0.972826	0.959221	0.98231	0.47832	0.418909	0.538617	0.000866181	0.0003465	0.00186369	1.4311e-05	6.9146e-06	2.53594e-05	0.493626	0.43251	0.551357
Democratic People's Republic of Korea	1998	0.971458	0.957457	0.981414	0.477705	0.419707	0.536797	0.000957477	0.0003893	0.002028	1.4066e-05	6.98011e-06	2.43495e-05	0.492781	0.432438	0.551319
Democratic People's Republic of Korea	1999	0.969951	0.955715	0.980423	0.477513	0.421649	0.535736	0.00106757	0.0004361	0.00228969	1.3799e-05	6.92803e-06	2.37e-05	0.491357	0.432501	0.54937
Democratic People's Republic of Korea	2000	0.968379	0.953521	0.979654	0.477718	0.424201	0.536065	0.001201	0.0004879	0.00256321	1.3524e-05	7.07601e-06	2.28718e-05	0.489447	0.431532	0.546197
Democratic People's Republic of Korea	2001	0.966658	0.950885	0.978717	0.478669	0.42628	0.536293	0.00136462	0.0005445	0.00286258	1.3234e-05	7.10961e-06	2.18766e-05	0.486611	0.429375	0.541183
Democratic People's Republic of Korea	2002	0.964757	0.948472	0.977492	0.480328	0.429061	0.538791	0.00156249	0.0006199	0.00321643	1.2928e-05	7.15661e-06	2.12657e-05	0.482854	0.42764	0.536805
Democratic People's Republic of Korea	2003	0.962696	0.945402	0.976481	0.482512	0.430148	0.539123	0.0017992	0.0007224	0.00374193	1.2608e-05	7.24462e-06	2.03109e-05	0.478372	0.424246	0.532194
Democratic People's Republic of Korea	2004	0.960397	0.94212	0.974943	0.485117	0.433438	0.540898	0.0020865	0.0008489	0.00422569	1.2282e-05	7.15763e-06	1.92747e-05	0.473182	0.417987	0.527087
Democratic People's Republic of Korea	2005	0.95783	0.938951	0.972697	0.488649	0.437189	0.543369	0.00243273	0.0010453	0.00479735	1.1953e-05	7.23671e-06	1.81202e-05	0.466736	0.414245	0.521567
Democratic People's Republic of Korea	2006	0.954925	0.934281	0.970443	0.493071	0.443093	0.547744	0.0028505	0.0012676	0.00551613	1.1624e-05	7.2551e-06	1.7432e-05	0.458992	0.406781	0.511309
Democratic People's Republic of Korea	2007	0.951628	0.93055	0.968002	0.498731	0.449073	0.553022	0.00335235	0.0015601	0.00639233	1.1286e-05	7.03954e-06	1.68849e-05	0.449533	0.395378	0.501479
Democratic People's Republic of Korea	2008	0.947818	0.925843	0.964974	0.505757	0.456033	0.559545	0.00394814	0.0019265	0.0072588	1.0938e-05	6.83893e-06	1.65205e-05	0.438101	0.383848	0.490397
Democratic People's Republic of Korea	2009	0.943835	0.920565	0.961844	0.517752	0.468372	0.572848	0.00573618	0.0029817	0.0103701	1.0656e-05	6.59694e-06	1.61013e-05	0.420336	0.365898	0.473025
Democratic People's Republic of Korea	2010	0.939286	0.914554	0.958303	0.530232	0.479519	0.58614	0.00832193	0.0045774	0.0141727	1.0369e-05	6.47745e-06	1.60499e-05	0.400722	0.344772	0.4524
Democratic People's Republic of Korea	2011	0.934115	0.90683	0.954625	0.542673	0.492334	0.598459	0.0120099	0.0070079	0.0195675	1.0074e-05	6.13762e-06	1.5749e-05	0.379422	0.32277	0.431631
Democratic People's Republic of Korea	2012	0.928249	0.899487	0.950301	0.554279	0.504579	0.608578	0.0171286	0.010643	0.0262026	9.763e-06	5.87727e-06	1.55728e-05	0.356831	0.299213	0.411521
Democratic People's Republic of Korea	2013	0.921564	0.88988	0.945438	0.564506	0.515091	0.617943	0.0239896	0.0160571	0.0344107	9.4327e-06	5.49412e-06	1.54199e-05	0.333059	0.27522	0.385891
Democratic People's Republic of Korea	2014	0.913955	0.880068	0.939475	0.572692	0.522499	0.625399	0.0327447	0.0237321	0.0436277	9.0799e-06	5.1631e-06	1.51338e-05	0.308509	0.25133	0.35989
Democratic People's Republic of Korea	2015	0.905376	0.868538	0.933675	0.57834	0.527692	0.630543	0.0432581	0.0341473	0.0534225	8.7097e-06	4.69788e-06	1.47871e-05	0.283769	0.231251	0.335087
Democratic People's Republic of Korea	2016	0.895747	0.853203	0.927438	0.581477	0.530377	0.632365	0.055048	0.0469628	0.0638292	8.3223e-06	4.34384e-06	1.40902e-05	0.259214	0.209802	0.310407
Democratic People's Republic of Korea	2017	0.884992	0.839382	0.92042	0.582261	0.528689	0.631671	0.0671672	0.0595559	0.0758095	7.9299e-06	4.05943e-06	1.36831e-05	0.235556	0.188993	0.284993
Democratic People's Republic of Korea	2018	0.871841	0.82147	0.911901	0.586692	0.531043	0.63605	0.0655793	0.0561821	0.0768595	7.6257e-06	3.85976e-06	1.36127e-05	0.219562	0.174052	0.269793
Democratic People's Republic of Korea	2019	0.857168	0.800467	0.901582	0.590485	0.532239	0.641765	0.0619167	0.0494756	0.0772071	7.3526e-06	3.71781e-06	1.33242e-05	0.204759	0.159631	0.254167
Democratic People's Republic of Korea	2020	0.841082	0.778776	0.889615	0.593035	0.530605	0.647487	0.0567556	0.0419974	0.0749871	7.1103e-06	3.42155e-06	1.29068e-05	0.191285	0.146909	0.240216
Democratic People's Republic of Korea	2021	0.823815	0.755436	0.875437	0.594134	0.528175	0.653392	0.0507302	0.0346108	0.072413	6.884e-06	3.22214e-06	1.27361e-05	0.178944	0.135825	0.228393
Taiwan (Province of China)	1990	0.534804	0.429381	0.652021	0.375989	0.286788	0.472518	4.67082e-05	1.661e-05	0.000110586	1.01e-05	4.24954e-06	2.0423e-05	0.158759	0.104091	0.225885
Taiwan (Province of China)	1991	0.509333	0.406632	0.629463	0.362931	0.273804	0.461557	4.51515e-05	1.581e-05	0.000108789	9.5154e-06	3.90129e-06	1.97119e-05	0.146347	0.094561	0.208916
Taiwan (Province of China)	1992	0.483429	0.376474	0.603141	0.347873	0.259848	0.448133	4.45034e-05	1.539e-05	0.000106198	9.0785e-06	3.87401e-06	1.8689e-05	0.135502	0.086249	0.195841
Taiwan (Province of China)	1993	0.458289	0.35095	0.574703	0.333056	0.243285	0.432891	4.38087e-05	1.503e-05	0.000104003	8.6396e-06	3.69694e-06	1.7934e-05	0.125181	0.078834	0.182352
Taiwan (Province of China)	1994	0.435426	0.329936	0.552672	0.31948	0.230673	0.418277	4.50295e-05	1.498e-05	0.000107246	8.4098e-06	3.56536e-06	1.73287e-05	0.115893	0.072643	0.170277
Taiwan (Province of China)	1995	0.413748	0.311764	0.52904	0.306351	0.219533	0.403918	4.62042e-05	1.595e-05	0.000106566	8.1776e-06	3.50409e-06	1.6677e-05	0.107343	0.066662	0.159741
Taiwan (Province of China)	1996	0.391813	0.289962	0.508724	0.292775	0.208549	0.38866	4.71795e-05	1.624e-05	0.000111238	7.9151e-06	3.331e-06	1.6126e-05	0.098984	0.060489	0.148707
Taiwan (Province of China)	1997	0.368875	0.268961	0.486797	0.278488	0.195769	0.374262	4.78635e-05	1.63e-05	0.000112407	7.5846e-06	3.19136e-06	1.57366e-05	0.090331	0.053291	0.136596
Taiwan (Province of China)	1998	0.34798	0.251258	0.459737	0.26545	0.184477	0.361762	4.97332e-05	1.716e-05	0.000118523	7.3431e-06	3.00133e-06	1.55057e-05	0.082473	0.048093	0.126118
Taiwan (Province of China)	1999	0.326843	0.231195	0.437451	0.251558	0.173057	0.344502	5.14097e-05	1.727e-05	0.000122971	7.1069e-06	2.85697e-06	1.51645e-05	0.075227	0.043507	0.115418
Taiwan (Province of China)	2000	0.305824	0.214271	0.410437	0.237599	0.16104	0.324207	5.28912e-05	1.757e-05	0.000126272	6.8356e-06	2.7054e-06	1.46622e-05	0.068165	0.038523	0.104919
Taiwan (Province of China)	2001	0.284204	0.197042	0.383775	0.223393	0.150115	0.31058	5.54457e-05	1.806e-05	0.00013439	6.5859e-06	2.54778e-06	1.42186e-05	0.06075	0.033047	0.094688
Taiwan (Province of China)	2002	0.263978	0.184145	0.36322	0.20971	0.140592	0.29316	5.80814e-05	1.928e-05	0.000141987	6.3559e-06	2.50802e-06	1.38307e-05	0.054204	0.029683	0.085255
Taiwan (Province of China)	2003	0.249607	0.170907	0.345322	0.199204	0.133449	0.278049	5.50605e-05	1.761e-05	0.000140982	6.088e-06	2.36161e-06	1.33699e-05	0.050342	0.02755	0.079371
Taiwan (Province of China)	2004	0.235988	0.16108	0.327053	0.189134	0.127467	0.263349	5.22032e-05	1.675e-05	0.000133096	5.8391e-06	2.30993e-06	1.24031e-05	0.046796	0.025473	0.073425
Taiwan (Province of China)	2005	0.224652	0.15397	0.314833	0.180753	0.122021	0.252999	4.97948e-05	1.583e-05	0.000124568	5.6426e-06	2.14194e-06	1.20059e-05	0.043843	0.023623	0.069886
Taiwan (Province of China)	2006	0.214807	0.1465	0.302987	0.173745	0.117277	0.242671	4.89281e-05	1.564e-05	0.000118644	5.5282e-06	2.08189e-06	1.18437e-05	0.041007	0.022273	0.067385
Taiwan (Province of China)	2007	0.207704	0.141935	0.291297	0.168934	0.113559	0.237036	4.85928e-05	1.525e-05	0.00011853	5.4646e-06	1.99699e-06	1.18027e-05	0.038716	0.021154	0.065572
Taiwan (Province of China)	2008	0.2013	0.13607	0.2811	0.164645	0.110305	0.229583	4.83374e-05	1.506e-05	0.000115367	5.4077e-06	1.92909e-06	1.1631e-05	0.036601	0.019923	0.06237
Taiwan (Province of China)	2009	0.190074	0.130276	0.268639	0.156513	0.106075	0.219096	4.79664e-05	1.505e-05	0.000112957	4.971e-06	1.79062e-06	1.10981e-05	0.033508	0.018133	0.057564
Taiwan (Province of China)	2010	0.179952	0.123391	0.257333	0.14912	0.100436	0.209791	4.77762e-05	1.508e-05	0.000115307	4.5786e-06	1.62922e-06	1.00625e-05	0.03078	0.016511	0.053581
Taiwan (Province of China)	2011	0.172792	0.118372	0.24291	0.144334	0.097569	0.204432	4.96493e-05	1.547e-05	0.000118043	4.2887e-06	1.54572e-06	9.70724e-06	0.028405	0.014968	0.049893
Taiwan (Province of China)	2012	0.166407	0.113875	0.232761	0.140132	0.09518	0.199065	5.20118e-05	1.632e-05	0.000125113	4.0121e-06	1.44277e-06	8.94579e-06	0.026218	0.0139	0.046067
Taiwan (Province of China)	2013	0.160574	0.109157	0.223033	0.136332	0.092193	0.191847	5.48762e-05	1.687e-05	0.000128549	3.7518e-06	1.38678e-06	8.28322e-06	0.024184	0.012515	0.042245
Taiwan (Province of China)	2014	0.155967	0.105655	0.221335	0.133408	0.091207	0.18709	5.85734e-05	1.845e-05	0.000137604	3.5347e-06	1.30332e-06	7.5859e-06	0.022497	0.011868	0.039297
Taiwan (Province of China)	2015	0.152574	0.102137	0.216776	0.131403	0.087885	0.185834	6.32477e-05	2.029e-05	0.000151027	3.3546e-06	1.21979e-06	7.32212e-06	0.021105	0.011196	0.037145
Taiwan (Province of China)	2016	0.149743	0.10061	0.212929	0.129832	0.086312	0.184473	6.88804e-05	2.201e-05	0.000164045	3.1909e-06	1.17108e-06	6.8766e-06	0.01984	0.010421	0.034944
Taiwan (Province of China)	2017	0.14797	0.098337	0.212863	0.129098	0.085118	0.184403	7.58524e-05	2.407e-05	0.000187365	3.0533e-06	1.11554e-06	6.36761e-06	0.018793	0.009846	0.033193
Taiwan (Province of China)	2018	0.13901	0.092237	0.201516	0.121722	0.079399	0.174774	7.18643e-05	2.279e-05	0.000177247	2.8598e-06	1.04388e-06	6.03495e-06	0.017213	0.008987	0.030315
Taiwan (Province of China)	2019	0.130405	0.086073	0.191054	0.114588	0.074669	0.167072	6.80169e-05	2.143e-05	0.000166334	2.6758e-06	9.78285e-07	5.61474e-06	0.015746	0.008335	0.027775
Taiwan (Province of China)	2020	0.122058	0.079989	0.179275	0.107613	0.070615	0.158998	6.43922e-05	1.923e-05	0.00015232	2.5013e-06	9.11434e-07	5.33735e-06	0.014377	0.007472	0.025834
Taiwan (Province of China)	2021	0.114953	0.075414	0.169085	0.101634	0.065962	0.150152	6.13152e-05	1.851e-05	0.000150096	2.3556e-06	8.51247e-07	5.14162e-06	0.013255	0.00674	0.023521
Cambodia	1990	0.972585	0.962096	0.980571	0.076923	0.053443	0.105723	1.38565e-05	7.219e-06	2.36709e-05	4.3045e-05	2.25957e-05	7.55896e-05	0.895605	0.865304	0.92064
Cambodia	1991	0.972114	0.962048	0.979751	0.076624	0.054702	0.102725	1.29411e-05	7.051e-06	2.18571e-05	4.3129e-05	2.32584e-05	7.46754e-05	0.895434	0.866971	0.919188
Cambodia	1992	0.971542	0.961975	0.978929	0.076423	0.05632	0.10065	1.21803e-05	6.991e-06	2.00251e-05	4.355e-05	2.3485e-05	7.50339e-05	0.895064	0.867944	0.91705
Cambodia	1993	0.970821	0.962061	0.977922	0.076141	0.058225	0.098868	1.15272e-05	7.053e-06	1.7994e-05	4.4451e-05	2.43541e-05	7.40835e-05	0.894624	0.869522	0.914141
Cambodia	1994	0.969955	0.961851	0.976731	0.075813	0.059384	0.096291	1.10556e-05	7.227e-06	1.628e-05	4.5884e-05	2.57826e-05	7.59481e-05	0.894085	0.87158	0.911554
Cambodia	1995	0.968908	0.961491	0.975459	0.075546	0.060547	0.092624	1.07919e-05	7.519e-06	1.49666e-05	4.7963e-05	2.7574e-05	7.90664e-05	0.893304	0.873546	0.909243
Cambodia	1996	0.967681	0.960772	0.973865	0.07517	0.061717	0.090199	1.07526e-05	8.101e-06	1.39992e-05	5.0842e-05	2.96749e-05	8.28506e-05	0.89245	0.875087	0.906827
Cambodia	1997	0.966171	0.959902	0.972043	0.07475	0.062135	0.088284	1.09708e-05	8.697e-06	1.36049e-05	5.4721e-05	3.25165e-05	8.83832e-05	0.891355	0.876669	0.904417
Cambodia	1998	0.964258	0.958246	0.969683	0.074268	0.062976	0.086079	1.14716e-05	9.308e-06	1.40688e-05	5.9814e-05	3.5714e-05	9.60065e-05	0.889918	0.876462	0.901828
Cambodia	1999	0.961442	0.955888	0.966596	0.073849	0.063777	0.08486	1.25089e-05	1.015e-05	1.55195e-05	6.7548e-05	4.08483e-05	0.000107074	0.887512	0.875086	0.898547
Cambodia	2000	0.958079	0.952616	0.96311	0.073603	0.063946	0.083855	1.39098e-05	1.101e-05	1.77768e-05	7.6997e-05	4.73534e-05	0.000120261	0.884385	0.873355	0.894915
Cambodia	2001	0.953953	0.948622	0.959092	0.073674	0.064289	0.083821	1.55992e-05	1.168e-05	2.06917e-05	8.7945e-05	5.53302e-05	0.00013433	0.880176	0.869329	0.890059
Cambodia	2002	0.94904	0.943868	0.95384	0.074334	0.065765	0.084299	1.75456e-05	1.243e-05	2.39839e-05	9.9894e-05	6.45673e-05	0.000151533	0.874588	0.864105	0.884583
Cambodia	2003	0.943351	0.93831	0.947938	0.075436	0.066891	0.08471	1.96269e-05	1.353e-05	2.75279e-05	0.00011195	7.34178e-05	0.00016867	0.867783	0.857527	0.877329
Cambodia	2004	0.937018	0.932504	0.941129	0.077086	0.069213	0.08605	2.15431e-05	1.447e-05	3.11158e-05	0.00012288	8.1168e-05	0.000183668	0.859788	0.850282	0.86861
Cambodia	2005	0.929732	0.925551	0.93364	0.07911	0.071713	0.087102	2.37203e-05	1.575e-05	3.46949e-05	0.00013437	9.13901e-05	0.000197781	0.850464	0.841645	0.858569
Cambodia	2006	0.921907	0.917845	0.92552	0.081157	0.074017	0.089113	2.52334e-05	1.68e-05	3.69959e-05	0.00014171	9.64758e-05	0.000207729	0.840583	0.831675	0.848185
Cambodia	2007	0.913892	0.909712	0.917698	0.082785	0.075539	0.090637	2.54379e-05	1.696e-05	3.70656e-05	0.00014053	9.58598e-05	0.000202504	0.830942	0.821999	0.838629
Cambodia	2008	0.905423	0.900919	0.909555	0.084105	0.076515	0.092172	2.47173e-05	1.668e-05	3.57377e-05	0.0001338	9.15776e-05	0.00019122	0.82116	0.811488	0.829719
Cambodia	2009	0.89605	0.890961	0.900619	0.084852	0.077374	0.093202	2.32052e-05	1.592e-05	3.25653e-05	0.00012224	8.44325e-05	0.000171635	0.811052	0.801712	0.819923
Cambodia	2010	0.885947	0.880399	0.891711	0.084952	0.077756	0.093559	2.14673e-05	1.532e-05	2.90001e-05	0.00010923	7.56474e-05	0.000150753	0.800864	0.790995	0.809861
Cambodia	2011	0.875186	0.868519	0.88179	0.084659	0.077427	0.092869	1.90308e-05	1.42e-05	2.47545e-05	9.151e-05	6.38593e-05	0.000125583	0.790416	0.780333	0.799855
Cambodia	2012	0.863801	0.856835	0.871098	0.083921	0.076883	0.091672	1.66448e-05	1.32e-05	2.08834e-05	7.4981e-05	5.23414e-05	0.000102164	0.779787	0.769354	0.789016
Cambodia	2013	0.851764	0.844559	0.859297	0.083368	0.076736	0.090476	1.45479e-05	1.209e-05	1.7459e-05	6.0864e-05	4.24569e-05	8.27283e-05	0.768321	0.758697	0.777533
Cambodia	2014	0.839357	0.832017	0.847279	0.081935	0.075436	0.088822	1.29698e-05	1.133e-05	1.48503e-05	5.0039e-05	3.48899e-05	6.81246e-05	0.757358	0.747443	0.767492
Cambodia	2015	0.82763	0.819263	0.836386	0.079922	0.073072	0.087129	1.14635e-05	1.023e-05	1.27689e-05	4.0756e-05	2.83525e-05	5.57352e-05	0.747656	0.736151	0.75898
Cambodia	2016	0.816251	0.804383	0.827993	0.07772	0.069487	0.086294	1.05408e-05	9.277e-06	1.19066e-05	3.4186e-05	2.38935e-05	4.69952e-05	0.738487	0.724094	0.752587
Cambodia	2017	0.806149	0.789906	0.822088	0.075771	0.066149	0.085993	1.00972e-05	8.326e-06	1.22009e-05	2.9642e-05	2.01458e-05	4.14113e-05	0.730338	0.711094	0.748435
Cambodia	2018	0.796143	0.775181	0.81717	0.073913	0.062186	0.086332	9.90802e-06	7.619e-06	1.27306e-05	2.6268e-05	1.72513e-05	3.85384e-05	0.722193	0.697127	0.744323
Cambodia	2019	0.78657	0.759288	0.813261	0.072241	0.058799	0.087279	9.95782e-06	7.247e-06	1.37243e-05	2.3785e-05	1.52473e-05	3.5277e-05	0.714295	0.684152	0.741509
Cambodia	2020	0.777398	0.743672	0.80896	0.070547	0.055705	0.087702	1.02051e-05	6.99e-06	1.49482e-05	2.1953e-05	1.39435e-05	3.34242e-05	0.706819	0.670874	0.738468
Cambodia	2021	0.768525	0.728783	0.805269	0.06885	0.052421	0.088353	1.06229e-05	6.637e-06	1.65369e-05	2.0621e-05	1.2776e-05	3.2424e-05	0.699644	0.657647	0.736024
Indonesia	1990	0.672096	0.644213	0.700945	0.007584	0.004288	0.012182	7.41676e-05	2.877e-05	0.000163166	2.0311e-05	9.33411e-06	4.07247e-05	0.664417	0.636007	0.693026
Indonesia	1991	0.657556	0.629399	0.686189	0.007462	0.004215	0.011941	7.56011e-05	2.946e-05	0.000165377	1.9381e-05	8.86373e-06	3.74757e-05	0.65	0.620787	0.678344
Indonesia	1992	0.641283	0.613232	0.670877	0.007324	0.004219	0.011529	7.70697e-05	3.027e-05	0.000169599	1.8452e-05	8.3124e-06	3.5097e-05	0.633864	0.605635	0.66242
Indonesia	1993	0.62294	0.593486	0.652456	0.007139	0.004122	0.011128	7.80339e-05	3.013e-05	0.000170763	1.7508e-05	7.93882e-06	3.33669e-05	0.615705	0.585871	0.644728
Indonesia	1994	0.603321	0.573157	0.633937	0.006931	0.004007	0.010873	7.89791e-05	3.156e-05	0.000166564	1.6559e-05	7.68111e-06	3.19467e-05	0.596294	0.566359	0.626684
Indonesia	1995	0.583104	0.552764	0.61479	0.006713	0.003875	0.010579	7.99983e-05	3.299e-05	0.000164009	1.5624e-05	7.46825e-06	3.02027e-05	0.576296	0.5467	0.607723
Indonesia	1996	0.564098	0.533101	0.597497	0.006504	0.003805	0.010129	8.13616e-05	3.354e-05	0.000165234	1.4748e-05	7.12056e-06	2.78042e-05	0.557497	0.526733	0.589942
Indonesia	1997	0.54554	0.513145	0.577668	0.006302	0.003736	0.009598	8.29391e-05	3.467e-05	0.000163793	1.3914e-05	6.75992e-06	2.63972e-05	0.539141	0.507208	0.571345
Indonesia	1998	0.528082	0.494587	0.562187	0.006084	0.003667	0.009218	8.46721e-05	3.619e-05	0.000169558	1.3144e-05	6.49902e-06	2.43038e-05	0.5219	0.488215	0.55454
Indonesia	1999	0.511722	0.478525	0.544469	0.00587	0.003645	0.00879	8.67504e-05	3.863e-05	0.000172955	1.2447e-05	6.11085e-06	2.25233e-05	0.505753	0.472843	0.538368
Indonesia	2000	0.497254	0.465163	0.530336	0.005679	0.003606	0.008375	8.92693e-05	4.077e-05	0.000175909	1.183e-05	5.96461e-06	2.07878e-05	0.491474	0.459513	0.52417
Indonesia	2001	0.48555	0.455334	0.516182	0.005523	0.003634	0.007928	9.20781e-05	4.375e-05	0.000174839	1.1327e-05	5.83097e-06	1.93004e-05	0.479924	0.450382	0.510883
Indonesia	2002	0.47613	0.447406	0.506111	0.005415	0.003663	0.007588	9.55138e-05	4.606e-05	0.000174104	1.0933e-05	5.82251e-06	1.82735e-05	0.470608	0.44202	0.500522
Indonesia	2003	0.470903	0.444681	0.496862	0.005371	0.003779	0.007301	0.000100151	4.891e-05	0.000177833	1.0686e-05	5.99504e-06	1.73193e-05	0.465421	0.439475	0.490892
Indonesia	2004	0.467957	0.441831	0.491933	0.005352	0.003906	0.007055	0.0001052	5.331e-05	0.000182771	1.0535e-05	6.08859e-06	1.68089e-05	0.462489	0.436847	0.487072
Indonesia	2005	0.466286	0.441688	0.489266	0.00535	0.004092	0.006872	0.000111071	5.985e-05	0.000184392	1.0473e-05	6.31601e-06	1.62322e-05	0.460815	0.436859	0.483805
Indonesia	2006	0.465625	0.44293	0.488487	0.005361	0.004303	0.006677	0.000117448	6.59e-05	0.000188884	1.0495e-05	6.54466e-06	1.59268e-05	0.460136	0.437303	0.482051
Indonesia	2007	0.463335	0.441718	0.485285	0.00535	0.00442	0.006442	0.000123283	7.348e-05	0.000194816	1.054e-05	6.80451e-06	1.53661e-05	0.45785	0.436564	0.479431
Indonesia	2008	0.457584	0.437213	0.477819	0.005313	0.004531	0.006202	0.000126291	7.854e-05	0.000196883	1.0613e-05	7.20875e-06	1.50323e-05	0.452134	0.431815	0.472068
Indonesia	2009	0.448052	0.429312	0.467531	0.005201	0.004552	0.005899	0.000128201	8.216e-05	0.00019666	1.0642e-05	7.47298e-06	1.48212e-05	0.442712	0.424283	0.46167
Indonesia	2010	0.435432	0.418328	0.452785	0.005009	0.004439	0.005624	0.000130844	8.484e-05	0.000195159	1.0671e-05	7.62103e-06	1.47311e-05	0.430282	0.413335	0.447407
Indonesia	2011	0.418877	0.402107	0.436298	0.004779	0.004256	0.005383	0.000133779	8.869e-05	0.000196401	1.0707e-05	7.7375e-06	1.47241e-05	0.413954	0.397223	0.431084
Indonesia	2012	0.398747	0.380765	0.4159	0.004543	0.003991	0.005153	0.000137999	9.261e-05	0.000199418	1.0809e-05	7.73038e-06	1.49434e-05	0.394055	0.376157	0.411076
Indonesia	2013	0.373215	0.353792	0.392566	0.004318	0.003718	0.005046	0.0001411	9.367e-05	0.000203003	1.1028e-05	7.84294e-06	1.52386e-05	0.368744	0.350047	0.388154
Indonesia	2014	0.346581	0.324615	0.36906	0.004134	0.003442	0.004944	0.000145816	9.702e-05	0.000212613	1.1346e-05	7.89907e-06	1.59887e-05	0.34229	0.320627	0.364624
Indonesia	2015	0.32091	0.296386	0.347641	0.003977	0.003211	0.004902	0.000151048	9.961e-05	0.00022447	1.1689e-05	7.89254e-06	1.69973e-05	0.316771	0.292383	0.342938
Indonesia	2016	0.296633	0.268639	0.325702	0.003833	0.00304	0.004895	0.000154844	0.0001012	0.000231875	1.1971e-05	7.83309e-06	1.77684e-05	0.292633	0.264918	0.321314
Indonesia	2017	0.275434	0.242816	0.307799	0.003696	0.00282	0.004926	0.000156985	9.98e-05	0.00023987	1.207e-05	7.71073e-06	1.81397e-05	0.271569	0.239759	0.3042
Indonesia	2018	0.257073	0.221405	0.292974	0.00358	0.002592	0.004945	0.000153057	9.4e-05	0.000243474	1.1998e-05	7.22494e-06	1.83352e-05	0.253328	0.218156	0.289281
Indonesia	2019	0.241109	0.202743	0.280744	0.003471	0.00239	0.004855	0.000146721	8.631e-05	0.000240767	1.1816e-05	6.77673e-06	1.88089e-05	0.23748	0.200238	0.276737
Indonesia	2020	0.227233	0.187212	0.270546	0.003359	0.002192	0.004889	0.000138487	7.761e-05	0.000233289	1.1546e-05	6.31538e-06	1.89958e-05	0.223724	0.184535	0.267247
Indonesia	2021	0.215098	0.173333	0.262385	0.003248	0.001998	0.0049	0.000129219	6.907e-05	0.000220093	1.1218e-05	5.80916e-06	1.93621e-05	0.21171	0.170265	0.257745
Lao People's Democratic Republic	1990	0.986703	0.980567	0.991488	0.114301	0.075781	0.160992	0.00398505	0.0017577	0.00779298	3.1079e-05	1.44171e-05	5.61043e-05	0.868385	0.820468	0.90848
Lao People's Democratic Republic	1991	0.98615	0.979785	0.990974	0.113062	0.075364	0.15933	0.0047559	0.0021305	0.00898141	3.0592e-05	1.47614e-05	5.6329e-05	0.868302	0.819724	0.906412
Lao People's Democratic Republic	1992	0.985554	0.979189	0.990345	0.111913	0.075	0.156488	0.0057032	0.0026469	0.0107792	3.01e-05	1.4641e-05	5.56533e-05	0.867907	0.821237	0.905931
Lao People's Democratic Republic	1993	0.984878	0.978543	0.989848	0.110854	0.075375	0.15306	0.0068097	0.0032145	0.0125888	2.9626e-05	1.45734e-05	5.39904e-05	0.867185	0.823453	0.903364
Lao People's Democratic Republic	1994	0.984166	0.977983	0.989069	0.109917	0.075889	0.149589	0.00812477	0.0039664	0.0145984	2.9164e-05	1.42128e-05	5.37684e-05	0.866096	0.826627	0.90094
Lao People's Democratic Republic	1995	0.983434	0.977254	0.988424	0.10917	0.077037	0.146088	0.0096549	0.0048488	0.0172477	2.8732e-05	1.38064e-05	5.31985e-05	0.86458	0.827994	0.897835
Lao People's Democratic Republic	1996	0.982728	0.976772	0.987583	0.108569	0.078807	0.143068	0.0113803	0.0060025	0.0194569	2.8307e-05	1.34472e-05	5.35391e-05	0.86275	0.827913	0.893703
Lao People's Democratic Republic	1997	0.981987	0.976019	0.986868	0.108175	0.080374	0.137627	0.013249	0.0074511	0.0217827	2.7888e-05	1.30802e-05	5.26387e-05	0.860535	0.828591	0.889983
Lao People's Democratic Republic	1998	0.981199	0.975287	0.986076	0.108011	0.082732	0.134274	0.0151216	0.009005	0.0239766	2.7481e-05	1.30444e-05	5.20191e-05	0.858039	0.830035	0.885517
Lao People's Democratic Republic	1999	0.98033	0.974607	0.985089	0.108174	0.085609	0.130882	0.0168342	0.010664	0.0249817	2.7112e-05	1.28516e-05	5.0216e-05	0.855295	0.830658	0.879921
Lao People's Democratic Republic	2000	0.979319	0.973791	0.983933	0.108523	0.088847	0.128024	0.0180764	0.0121869	0.0255801	2.6732e-05	1.27097e-05	4.88081e-05	0.852693	0.831182	0.873995
Lao People's Democratic Republic	2001	0.978561	0.973079	0.983128	0.109824	0.093102	0.126357	0.0185699	0.0132139	0.0249506	2.6419e-05	1.26344e-05	4.81136e-05	0.850141	0.832022	0.867728
Lao People's Democratic Republic	2002	0.977744	0.972543	0.982055	0.112365	0.099385	0.125084	0.0181116	0.0134475	0.023684	2.6157e-05	1.26738e-05	4.77929e-05	0.847241	0.832615	0.861148
Lao People's Democratic Republic	2003	0.976899	0.971856	0.981026	0.116021	0.106105	0.12545	0.0166716	0.0127766	0.0215381	2.594e-05	1.27241e-05	4.69218e-05	0.84418	0.832775	0.854967
Lao People's Democratic Republic	2004	0.976411	0.971687	0.980597	0.120163	0.113187	0.126714	0.0134588	0.0103181	0.0173269	2.6026e-05	1.2538e-05	4.68503e-05	0.842764	0.833791	0.850973
Lao People's Democratic Republic	2005	0.975808	0.971369	0.98001	0.126478	0.120551	0.1326	0.0103616	0.0079126	0.0136747	2.6092e-05	1.24802e-05	4.70981e-05	0.838941	0.830994	0.845999
Lao People's Democratic Republic	2006	0.974284	0.969721	0.97868	0.1348	0.127622	0.14261	0.00807981	0.006031	0.0108778	2.6348e-05	1.2613e-05	4.73064e-05	0.831377	0.822414	0.839556
Lao People's Democratic Republic	2007	0.97251	0.96778	0.97696	0.143959	0.134137	0.153699	0.00600195	0.0043449	0.00840401	2.673e-05	1.29768e-05	4.77142e-05	0.822523	0.812343	0.832396
Lao People's Democratic Republic	2008	0.970433	0.965465	0.974894	0.154492	0.142577	0.166032	0.00440878	0.0031281	0.0062507	2.7056e-05	1.32903e-05	4.90914e-05	0.811505	0.799086	0.823717
Lao People's Democratic Republic	2009	0.96797	0.963043	0.972556	0.165644	0.152608	0.178587	0.00324066	0.0022718	0.004623	2.7264e-05	1.35616e-05	4.93427e-05	0.799058	0.785459	0.811918
Lao People's Democratic Republic	2010	0.965307	0.960307	0.969803	0.177011	0.164068	0.190006	0.00241552	0.0016811	0.00345689	2.7462e-05	1.38241e-05	4.91593e-05	0.785853	0.772533	0.799514
Lao People's Democratic Republic	2011	0.962474	0.957435	0.966965	0.189223	0.175844	0.201982	0.00183097	0.0012527	0.002599	2.7507e-05	1.41875e-05	4.88823e-05	0.771392	0.758364	0.785497
Lao People's Democratic Republic	2012	0.959346	0.954416	0.963924	0.199764	0.186831	0.211649	0.00142556	0.0009644	0.00201501	2.7477e-05	1.4188e-05	4.98698e-05	0.75813	0.745554	0.771618
Lao People's Democratic Republic	2013	0.95618	0.951001	0.960794	0.205724	0.193447	0.217907	0.00114474	0.0007709	0.0016246	2.7815e-05	1.44943e-05	5.04693e-05	0.749283	0.736013	0.76213
Lao People's Democratic Republic	2014	0.953005	0.947624	0.958133	0.20889	0.196964	0.221683	0.000948485	0.0006424	0.00138345	2.8229e-05	1.44798e-05	5.02583e-05	0.743138	0.730202	0.756067
Lao People's Democratic Republic	2015	0.950392	0.94447	0.956355	0.210269	0.197976	0.222389	0.000806845	0.0005384	0.0012017	2.8623e-05	1.50055e-05	5.04382e-05	0.739287	0.726631	0.751697
Lao People's Democratic Republic	2016	0.949205	0.942374	0.956016	0.210363	0.199176	0.223215	0.000737413	0.0004886	0.00108481	2.9349e-05	1.53234e-05	5.16163e-05	0.738075	0.725403	0.750905
Lao People's Democratic Republic	2017	0.949257	0.941036	0.956983	0.210647	0.198672	0.22347	0.000687674	0.0004499	0.00101111	2.9988e-05	1.56959e-05	5.18021e-05	0.737893	0.724532	0.750651
Lao People's Democratic Republic	2018	0.945866	0.935569	0.954853	0.205435	0.192063	0.221087	0.00063226	0.0003999	0.000949281	2.9665e-05	1.54062e-05	5.08784e-05	0.739769	0.72252	0.755148
Lao People's Democratic Republic	2019	0.942771	0.929809	0.953522	0.199122	0.180715	0.218413	0.000586902	0.0003629	0.000910704	2.9307e-05	1.51448e-05	5.04538e-05	0.743033	0.721923	0.762324
Lao People's Democratic Republic	2020	0.939968	0.924943	0.952307	0.191946	0.168446	0.215692	0.00054962	0.000325	0.000872172	2.8896e-05	1.50397e-05	5.06466e-05	0.747444	0.72118	0.771966
Lao People's Democratic Republic	2021	0.937416	0.920524	0.951474	0.184246	0.157821	0.212593	0.000518511	0.0002957	0.00084306	2.8434e-05	1.46243e-05	5.04433e-05	0.752622	0.721469	0.782595
Malaysia	1990	0.045136	0.028277	0.068305	0.004616	0.001942	0.009128	3.14459e-05	9.816e-06	7.57964e-05	3.572e-05	1.32625e-05	8.19639e-05	0.040452	0.024951	0.061706
Malaysia	1991	0.041409	0.026047	0.06276	0.004365	0.001864	0.008513	3.01466e-05	9.777e-06	7.05415e-05	3.3563e-05	1.2449e-05	7.62607e-05	0.03698	0.022847	0.056089
Malaysia	1992	0.037984	0.023855	0.057622	0.004121	0.001786	0.008019	2.89001e-05	9.441e-06	6.76491e-05	3.153e-05	1.16331e-05	7.23031e-05	0.033803	0.02114	0.05092
Malaysia	1993	0.034747	0.022038	0.052728	0.003905	0.001689	0.007774	2.76556e-05	9.339e-06	6.6244e-05	2.9532e-05	1.09018e-05	6.59131e-05	0.030785	0.019378	0.046729
Malaysia	1994	0.031841	0.020293	0.047927	0.003719	0.001657	0.0073	2.65218e-05	8.778e-06	6.4926e-05	2.7674e-05	1.03019e-05	6.17012e-05	0.028067	0.017733	0.042874
Malaysia	1995	0.029248	0.018601	0.045038	0.003537	0.001573	0.006916	2.54306e-05	8.368e-06	6.22321e-05	2.5981e-05	9.5943e-06	5.77522e-05	0.02566	0.01618	0.039246
Malaysia	1996	0.026795	0.017052	0.041102	0.00336	0.001507	0.006561	2.4361e-05	7.772e-06	5.91968e-05	2.4322e-05	8.78516e-06	5.4498e-05	0.023386	0.01464	0.035558
Malaysia	1997	0.024773	0.015665	0.037933	0.00322	0.001436	0.006225	2.34582e-05	7.53e-06	5.46963e-05	2.2911e-05	8.31763e-06	5.06312e-05	0.021507	0.013524	0.032739
Malaysia	1998	0.022905	0.014287	0.035011	0.00309	0.001404	0.005792	2.26241e-05	7.057e-06	5.35012e-05	2.1589e-05	7.92106e-06	4.77477e-05	0.019771	0.012193	0.030105
Malaysia	1999	0.021095	0.013093	0.03174	0.002952	0.001361	0.00551	2.17626e-05	6.852e-06	5.20056e-05	2.0292e-05	7.3598e-06	4.47124e-05	0.018101	0.011156	0.027225
Malaysia	2000	0.019442	0.012193	0.029064	0.002809	0.001288	0.005283	2.09045e-05	6.559e-06	4.88441e-05	1.9077e-05	7.02618e-06	4.23564e-05	0.016593	0.010181	0.024676
Malaysia	2001	0.017934	0.01139	0.026683	0.002675	0.001256	0.004998	2.0031e-05	6.271e-06	4.82517e-05	1.7926e-05	6.65084e-06	3.95849e-05	0.015221	0.0095	0.022845
Malaysia	2002	0.016557	0.010616	0.02471	0.002549	0.001207	0.004775	1.92099e-05	6.122e-06	4.7344e-05	1.6869e-05	6.38591e-06	3.62732e-05	0.013973	0.008683	0.021172
Malaysia	2003	0.015306	0.009813	0.022809	0.002424	0.001163	0.00458	1.84483e-05	5.864e-06	4.54466e-05	1.5891e-05	6.05231e-06	3.37791e-05	0.012847	0.008035	0.019422
Malaysia	2004	0.014975	0.009529	0.022432	0.002416	0.001168	0.004534	1.8631e-05	5.985e-06	4.52158e-05	1.5582e-05	5.95326e-06	3.32931e-05	0.012524	0.007917	0.018808
Malaysia	2005	0.014699	0.00943	0.021946	0.002419	0.001172	0.004511	1.88816e-05	6.001e-06	4.56519e-05	1.5328e-05	5.92098e-06	3.35745e-05	0.012245	0.007732	0.018477
Malaysia	2006	0.014467	0.009286	0.021492	0.002429	0.001178	0.004485	1.91739e-05	6e-06	4.72542e-05	1.5113e-05	5.76617e-06	3.32926e-05	0.012004	0.00762	0.018062
Malaysia	2007	0.014199	0.009069	0.021349	0.002431	0.001173	0.004526	1.93819e-05	6.166e-06	4.86404e-05	1.4886e-05	5.59789e-06	3.22725e-05	0.011735	0.007372	0.017601
Malaysia	2008	0.014002	0.008811	0.020846	0.00244	0.001179	0.004476	1.9654e-05	6.293e-06	4.99389e-05	1.4725e-05	5.479e-06	3.18953e-05	0.011528	0.007247	0.017432
Malaysia	2009	0.013825	0.008763	0.020738	0.002455	0.001134	0.004488	1.99229e-05	6.367e-06	4.99603e-05	1.4559e-05	5.29695e-06	3.02163e-05	0.011336	0.007101	0.017268
Malaysia	2010	0.013679	0.008551	0.02087	0.002474	0.001141	0.004521	2.0211e-05	6.258e-06	4.90022e-05	1.442e-05	5.23614e-06	3.00919e-05	0.01117	0.006986	0.017334
Malaysia	2011	0.013406	0.008191	0.020305	0.002473	0.001145	0.004516	2.02579e-05	6.231e-06	4.84251e-05	1.4172e-05	5.08866e-06	3.04509e-05	0.010898	0.006736	0.01696
Malaysia	2012	0.013156	0.007946	0.019844	0.002483	0.001113	0.004555	2.03439e-05	6.077e-06	4.86415e-05	1.3943e-05	5.04747e-06	2.99231e-05	0.010639	0.006398	0.016308
Malaysia	2013	0.012825	0.007936	0.019479	0.002474	0.00109	0.00462	2.02995e-05	6.241e-06	4.74127e-05	1.3669e-05	5.05677e-06	2.92884e-05	0.010317	0.006126	0.015952
Malaysia	2014	0.012513	0.007687	0.018951	0.002461	0.00108	0.004563	2.02735e-05	6.147e-06	4.95675e-05	1.3406e-05	4.76794e-06	2.85241e-05	0.010018	0.0059	0.015456
Malaysia	2015	0.012165	0.007429	0.018625	0.002442	0.001065	0.004485	2.01981e-05	5.882e-06	4.82433e-05	1.3107e-05	4.69229e-06	2.79651e-05	0.00969	0.005712	0.015041
Malaysia	2016	0.011794	0.007208	0.017949	0.002403	0.001056	0.004454	2.00636e-05	5.795e-06	4.91544e-05	1.2814e-05	4.41814e-06	2.79843e-05	0.009359	0.005501	0.014697
Malaysia	2017	0.011307	0.006942	0.017269	0.002336	0.00103	0.004373	1.9744e-05	5.623e-06	4.87925e-05	1.2435e-05	4.20299e-06	2.69887e-05	0.008939	0.005316	0.013881
Malaysia	2018	0.010774	0.006487	0.016402	0.002256	0.000978	0.004156	1.93131e-05	5.524e-06	4.77806e-05	1.2028e-05	4.04157e-06	2.65933e-05	0.008487	0.005061	0.013189
Malaysia	2019	0.010261	0.006252	0.015666	0.002177	0.000933	0.004009	1.88958e-05	5.405e-06	4.71843e-05	1.1633e-05	3.94925e-06	2.59015e-05	0.008053	0.004781	0.012488
Malaysia	2020	0.009767	0.005947	0.014961	0.002098	0.0009	0.003844	1.84641e-05	5.418e-06	4.64665e-05	1.1248e-05	3.79015e-06	2.48691e-05	0.007639	0.004561	0.011949
Malaysia	2021	0.009297	0.005657	0.014206	0.002023	0.000878	0.003632	1.80318e-05	5.266e-06	4.58933e-05	1.0867e-05	3.57972e-06	2.39508e-05	0.007245	0.00429	0.011432
Maldives	1990	0.766918	0.685765	0.834146	0.000172	9.46e-05	0.000306	4.32841e-05	1.601e-05	9.48093e-05	3.9325e-05	1.73074e-05	7.56465e-05	0.766664	0.685605	0.833891
Maldives	1991	0.747979	0.664997	0.819415	0.000164	8.7e-05	0.000293	4.21021e-05	1.579e-05	9.28248e-05	3.7595e-05	1.68025e-05	7.12157e-05	0.747735	0.664786	0.819148
Maldives	1992	0.727356	0.644818	0.802408	0.000155	8.3e-05	0.000269	4.09428e-05	1.6e-05	8.97157e-05	3.584e-05	1.63273e-05	6.76898e-05	0.727124	0.644651	0.802168
Maldives	1993	0.703333	0.61573	0.780941	0.000146	7.93e-05	0.000253	3.93533e-05	1.535e-05	8.68969e-05	3.4047e-05	1.55506e-05	6.26421e-05	0.703113	0.615497	0.780745
Maldives	1994	0.677658	0.588409	0.759932	0.000138	7.45e-05	0.000238	3.77893e-05	1.449e-05	8.4711e-05	3.2268e-05	1.51076e-05	5.97536e-05	0.677451	0.588192	0.75962
Maldives	1995	0.650886	0.562081	0.733802	0.000129	6.92e-05	0.000219	3.62984e-05	1.383e-05	8.21152e-05	3.0559e-05	1.42303e-05	5.60534e-05	0.65069	0.561936	0.733554
Maldives	1996	0.622496	0.533701	0.707966	0.000121	6.39e-05	0.000207	3.48572e-05	1.298e-05	7.80686e-05	2.8895e-05	1.32363e-05	5.29638e-05	0.622311	0.533559	0.707785
Maldives	1997	0.59301	0.505747	0.678971	0.000114	6.1e-05	0.000194	3.34816e-05	1.262e-05	7.51793e-05	2.732e-05	1.25435e-05	4.99626e-05	0.592835	0.505612	0.678742
Maldives	1998	0.562335	0.472347	0.648952	0.000107	5.67e-05	0.000188	3.22005e-05	1.234e-05	7.08243e-05	2.5835e-05	1.17059e-05	4.77915e-05	0.56217	0.472218	0.648754
Maldives	1999	0.529443	0.43928	0.61798	9.98e-05	5.22e-05	0.000173	3.10098e-05	1.184e-05	6.82756e-05	2.4455e-05	1.09838e-05	4.49484e-05	0.529288	0.439082	0.617866
Maldives	2000	0.497638	0.41106	0.584195	9.38e-05	4.93e-05	0.000162	3.00246e-05	1.151e-05	6.54934e-05	2.3262e-05	1.01461e-05	4.32522e-05	0.497491	0.410906	0.583969
Maldives	2001	0.465523	0.379719	0.557636	9.31e-05	4.82e-05	0.000159	2.97966e-05	1.099e-05	6.54869e-05	2.2665e-05	1.0237e-05	4.30629e-05	0.465378	0.379581	0.557468
Maldives	2002	0.431878	0.347118	0.52372	9.26e-05	4.78e-05	0.000158	2.96114e-05	1.093e-05	6.41575e-05	2.2169e-05	9.97346e-06	4.30992e-05	0.431734	0.346998	0.52347
Maldives	2003	0.398292	0.314065	0.485446	9.2e-05	4.74e-05	0.00016	2.95427e-05	1.064e-05	6.51348e-05	2.1779e-05	9.73127e-06	4.26975e-05	0.398149	0.313958	0.485303
Maldives	2004	0.363656	0.282194	0.450789	8.96e-05	4.61e-05	0.00016	2.92349e-05	1.059e-05	6.41891e-05	2.1386e-05	9.35454e-06	4.28237e-05	0.363516	0.28204	0.450612
Maldives	2005	0.330202	0.251695	0.415204	8.68e-05	4.36e-05	0.000155	2.90266e-05	1.019e-05	6.3364e-05	2.1045e-05	8.91617e-06	4.27974e-05	0.330066	0.251579	0.415082
Maldives	2006	0.297888	0.222482	0.379037	8.34e-05	4.07e-05	0.000148	2.86508e-05	1.035e-05	6.22982e-05	2.0674e-05	8.88642e-06	4.24337e-05	0.297755	0.222388	0.378843
Maldives	2007	0.271724	0.199813	0.34814	8.25e-05	4.05e-05	0.000146	2.87512e-05	1.037e-05	6.17849e-05	2.0653e-05	8.72497e-06	4.23275e-05	0.271592	0.199703	0.348003
Maldives	2008	0.247728	0.178342	0.31972	8.14e-05	3.9e-05	0.000146	2.88197e-05	1.031e-05	6.24471e-05	2.0631e-05	8.62166e-06	4.25246e-05	0.247597	0.178287	0.319558
Maldives	2009	0.224429	0.159937	0.291868	7.95e-05	3.76e-05	0.000148	2.866e-05	9.905e-06	6.25672e-05	2.0386e-05	8.55326e-06	4.2747e-05	0.224301	0.159856	0.291669
Maldives	2010	0.210555	0.148546	0.276547	8.12e-05	3.84e-05	0.000154	2.94759e-05	9.726e-06	6.51816e-05	2.0634e-05	8.48642e-06	4.35781e-05	0.210423	0.14849	0.276378
Maldives	2011	0.194399	0.13609	0.259571	8.16e-05	3.81e-05	0.00015	2.98303e-05	1.009e-05	6.55237e-05	2.0619e-05	8.42836e-06	4.44515e-05	0.194267	0.135984	0.259409
Maldives	2012	0.178876	0.123543	0.240864	8.12e-05	3.74e-05	0.000153	3.00507e-05	9.98e-06	6.68946e-05	2.0492e-05	8.13129e-06	4.51001e-05	0.178745	0.123451	0.240698
Maldives	2013	0.162556	0.110692	0.221714	7.93e-05	3.6e-05	0.00015	3.00809e-05	9.86e-06	6.57908e-05	2.0247e-05	8.02669e-06	4.50574e-05	0.162426	0.110599	0.221551
Maldives	2014	0.146889	0.098237	0.200801	7.67e-05	3.48e-05	0.00015	3.00203e-05	9.678e-06	6.89508e-05	1.993e-05	7.68655e-06	4.42413e-05	0.146762	0.098192	0.200586
Maldives	2015	0.135652	0.091049	0.188033	7.51e-05	3.33e-05	0.00015	3.01137e-05	9.712e-06	7.19302e-05	1.9631e-05	7.41078e-06	4.28934e-05	0.135527	0.090948	0.187837
Maldives	2016	0.124293	0.083023	0.173097	7.3e-05	3.18e-05	0.000146	3.01056e-05	9.63e-06	7.26654e-05	1.9285e-05	7.29444e-06	4.196e-05	0.12417	0.08298	0.172896
Maldives	2017	0.118116	0.078841	0.166114	7.18e-05	3.02e-05	0.000144	3.01164e-05	9.73e-06	7.25728e-05	1.8836e-05	7.17178e-06	4.07304e-05	0.117995	0.078737	0.165908
Maldives	2018	0.111282	0.07385	0.158388	6.94e-05	2.97e-05	0.000139	2.97386e-05	9.31e-06	7.17981e-05	1.8266e-05	6.90029e-06	3.93385e-05	0.111165	0.073742	0.158176
Maldives	2019	0.104898	0.069134	0.150568	6.7e-05	2.88e-05	0.000133	2.9332e-05	9.283e-06	6.97107e-05	1.7712e-05	6.77714e-06	3.78538e-05	0.104784	0.069075	0.150325
Maldives	2020	0.098917	0.065095	0.143905	6.47e-05	2.75e-05	0.000127	2.88791e-05	8.856e-06	6.90493e-05	1.7169e-05	6.58698e-06	3.64031e-05	0.098807	0.065001	0.14373
Maldives	2021	0.09336	0.060107	0.136938	6.24e-05	2.62e-05	0.000125	2.83773e-05	8.745e-06	6.76218e-05	1.663e-05	6.29686e-06	3.57229e-05	0.093253	0.060023	0.13681
Myanmar	1990	0.962408	0.941978	0.975922	0.109427	0.072564	0.154744	0.000871929	0.0003194	0.00185143	7.2187e-05	3.3584e-05	0.000135062	0.852036	0.802781	0.891985
Myanmar	1991	0.960955	0.940181	0.975158	0.110634	0.073724	0.156145	0.000940623	0.0003439	0.00201238	7.2345e-05	3.32398e-05	0.000135558	0.849308	0.800532	0.888079
Myanmar	1992	0.959367	0.938022	0.974341	0.112362	0.076941	0.157071	0.00102247	0.0003809	0.00216469	7.2636e-05	3.35191e-05	0.000137034	0.84591	0.797724	0.883206
Myanmar	1993	0.957478	0.935382	0.972996	0.114811	0.079926	0.158242	0.00111315	0.0004205	0.00231457	7.3153e-05	3.41473e-05	0.000139897	0.841481	0.793766	0.878883
Myanmar	1994	0.955491	0.931856	0.971747	0.117911	0.083754	0.161013	0.00122242	0.0004697	0.0025488	7.3892e-05	3.48823e-05	0.000141091	0.836284	0.791189	0.874184
Myanmar	1995	0.953325	0.928923	0.970172	0.121897	0.089196	0.163861	0.00135355	0.0005249	0.00279953	7.4774e-05	3.53014e-05	0.000141636	0.829999	0.78522	0.867286
Myanmar	1996	0.951291	0.92549	0.968998	0.126945	0.095709	0.165622	0.00150973	0.00061	0.00308116	7.589e-05	3.56015e-05	0.000141967	0.82276	0.779467	0.858917
Myanmar	1997	0.949093	0.922503	0.967408	0.133169	0.102141	0.170252	0.00169606	0.0007053	0.00341361	7.7135e-05	3.65798e-05	0.000142693	0.814151	0.773444	0.849649
Myanmar	1998	0.946724	0.919413	0.965749	0.140924	0.111501	0.175424	0.00191983	0.0008378	0.00376656	7.8499e-05	3.77035e-05	0.000144505	0.803802	0.766229	0.838207
Myanmar	1999	0.944049	0.914985	0.963926	0.150263	0.122187	0.181796	0.00219387	0.00099	0.00415422	8.0069e-05	3.85356e-05	0.000144121	0.791512	0.755506	0.823822
Myanmar	2000	0.941321	0.912381	0.961627	0.161542	0.136419	0.190253	0.00252339	0.0012	0.00462694	8.1846e-05	3.98579e-05	0.000148679	0.777174	0.742992	0.807954
Myanmar	2001	0.938773	0.908949	0.959535	0.175011	0.152797	0.200739	0.00291159	0.0014779	0.00515746	8.3757e-05	4.10514e-05	0.000152605	0.760766	0.727982	0.790287
Myanmar	2002	0.935935	0.906291	0.957741	0.191384	0.169721	0.21516	0.00337186	0.0018161	0.00563113	8.5725e-05	4.22875e-05	0.000153078	0.741094	0.709439	0.768554
Myanmar	2003	0.932951	0.90126	0.955834	0.210029	0.18919	0.232816	0.00391816	0.0021886	0.00619609	8.7689e-05	4.36758e-05	0.000156145	0.718916	0.689016	0.745404
Myanmar	2004	0.927818	0.894691	0.952457	0.225376	0.205704	0.247979	0.00469169	0.0027448	0.00711491	9.4926e-05	4.78434e-05	0.000166072	0.697656	0.666898	0.72518
Myanmar	2005	0.922344	0.88801	0.947885	0.240012	0.219187	0.261339	0.0056275	0.0034853	0.00824191	0.00010295	5.29732e-05	0.000179582	0.676601	0.646308	0.704453
Myanmar	2006	0.916449	0.880585	0.944104	0.25182	0.231894	0.274218	0.00671336	0.0043539	0.00940492	0.000112	5.8282e-05	0.000199075	0.657804	0.628081	0.685622
Myanmar	2007	0.910483	0.872984	0.939969	0.25983	0.24054	0.280468	0.00795094	0.0055264	0.0107235	0.00012228	6.43231e-05	0.000218522	0.64258	0.611474	0.669826
Myanmar	2008	0.904195	0.864227	0.934987	0.261086	0.243119	0.280196	0.00931227	0.0068672	0.0120804	0.00013435	7.21129e-05	0.00023206	0.633663	0.602625	0.660634
Myanmar	2009	0.897381	0.857017	0.93028	0.253913	0.237063	0.271723	0.0107714	0.0083182	0.0135093	0.00014833	7.89818e-05	0.000250972	0.632548	0.601087	0.658648
Myanmar	2010	0.890716	0.847821	0.925816	0.238372	0.223489	0.254739	0.0123169	0.0097327	0.0153264	0.00016513	8.95766e-05	0.000270644	0.639862	0.608206	0.667073
Myanmar	2011	0.881927	0.838348	0.919511	0.212323	0.198707	0.226735	0.0129784	0.0102273	0.0163183	0.00017845	9.91405e-05	0.000294961	0.656447	0.62275	0.687573
Myanmar	2012	0.872591	0.828009	0.911239	0.1825	0.170423	0.195669	0.0133277	0.0103814	0.0169328	0.00019193	0.00010809	0.000310988	0.676572	0.641775	0.708992
Myanmar	2013	0.862687	0.818156	0.902784	0.155038	0.144717	0.16629	0.0133348	0.0102126	0.0173174	0.00020468	0.000114095	0.000331737	0.69411	0.656368	0.728224
Myanmar	2014	0.852085	0.804449	0.893595	0.133087	0.123302	0.142374	0.0129453	0.0096056	0.016673	0.00021492	0.000120987	0.000351057	0.705837	0.665041	0.741548
Myanmar	2015	0.842282	0.791493	0.886787	0.116611	0.107147	0.126217	0.0130122	0.0093647	0.0173905	0.00022912	0.000126439	0.000374762	0.712429	0.670614	0.749405
Myanmar	2016	0.831926	0.780235	0.880067	0.105512	0.095033	0.115517	0.0128045	0.0089494	0.0176778	0.00024097	0.000135133	0.000394573	0.713368	0.66853	0.753081
Myanmar	2017	0.823571	0.769192	0.872687	0.097575	0.085257	0.10967	0.0115741	0.007696	0.0165329	0.00023433	0.000132449	0.000388379	0.714188	0.664782	0.75646
Myanmar	2018	0.814337	0.755621	0.864969	0.09167	0.077599	0.107287	0.0102183	0.0064451	0.0152257	0.00022452	0.000123108	0.000383738	0.712224	0.658578	0.756684
Myanmar	2019	0.804735	0.740298	0.857671	0.087044	0.070774	0.10547	0.00887328	0.0053403	0.0138029	0.00021243	0.000113048	0.000370984	0.708605	0.65074	0.756873
Myanmar	2020	0.794762	0.726439	0.850918	0.083249	0.065126	0.104092	0.00761661	0.0042948	0.0124407	0.00019908	0.000102368	0.000351715	0.703697	0.642001	0.756528
Myanmar	2021	0.784368	0.715605	0.84375	0.080224	0.060255	0.103043	0.00649512	0.0034451	0.0109627	0.0001853	9.47104e-05	0.000335879	0.697463	0.633382	0.753809
Philippines	1990	0.666083	0.567281	0.746626	0.054464	0.032768	0.082769	0.00126925	0.000494	0.00268068	4.8047e-05	2.05862e-05	9.14629e-05	0.610302	0.520319	0.688583
Philippines	1991	0.656162	0.55727	0.738333	0.055109	0.033673	0.084033	0.00136336	0.0005422	0.00283159	4.8062e-05	2.09167e-05	9.23048e-05	0.599642	0.510332	0.677594
Philippines	1992	0.646073	0.546463	0.730096	0.055917	0.034329	0.084474	0.00147078	0.0005944	0.00300311	4.82e-05	2.11031e-05	9.28806e-05	0.588638	0.501043	0.668554
Philippines	1993	0.635612	0.539491	0.720998	0.056796	0.03537	0.083871	0.00158123	0.0006544	0.00315004	4.8516e-05	2.11005e-05	9.28579e-05	0.577186	0.48939	0.658192
Philippines	1994	0.625138	0.53026	0.710401	0.057884	0.037042	0.084952	0.00170455	0.0007283	0.00334476	4.8902e-05	2.13052e-05	9.45403e-05	0.565501	0.477947	0.647302
Philippines	1995	0.614663	0.521602	0.698032	0.059254	0.038249	0.085674	0.00184341	0.0008028	0.00350414	4.9329e-05	2.16552e-05	9.24042e-05	0.553516	0.468568	0.634897
Philippines	1996	0.604887	0.513765	0.687968	0.060954	0.040576	0.086347	0.00200062	0.0009165	0.00369567	4.9852e-05	2.15069e-05	9.27586e-05	0.541882	0.458638	0.620175
Philippines	1997	0.595352	0.504396	0.675933	0.062926	0.042897	0.087526	0.00217338	0.0010242	0.00394077	5.0452e-05	2.25145e-05	9.44662e-05	0.530202	0.445556	0.607703
Philippines	1998	0.585984	0.498118	0.667125	0.065137	0.045604	0.088658	0.00235758	0.0011614	0.00425559	5.1122e-05	2.30124e-05	9.46133e-05	0.518438	0.437567	0.595092
Philippines	1999	0.576665	0.490929	0.658005	0.067766	0.048375	0.090178	0.0025596	0.0013177	0.00443291	5.1906e-05	2.37954e-05	9.70337e-05	0.506288	0.431015	0.579465
Philippines	2000	0.567687	0.485885	0.647734	0.071017	0.05287	0.092842	0.00277096	0.0014854	0.00469881	5.268e-05	2.40951e-05	9.752e-05	0.493847	0.421344	0.564859
Philippines	2001	0.563842	0.485185	0.644371	0.075926	0.058257	0.096704	0.00301066	0.001706	0.00508729	5.3934e-05	2.53003e-05	9.98615e-05	0.484851	0.415921	0.555446
Philippines	2002	0.560137	0.483742	0.63892	0.082138	0.064182	0.102975	0.00324475	0.0018833	0.00529236	5.5076e-05	2.59962e-05	0.000104258	0.4747	0.407896	0.546323
Philippines	2003	0.5569	0.477836	0.634716	0.089308	0.071609	0.110604	0.00346115	0.0020727	0.00564996	5.6074e-05	2.71793e-05	0.000105099	0.464075	0.395965	0.530314
Philippines	2004	0.558271	0.479831	0.635289	0.096496	0.078627	0.118649	0.00376139	0.0023349	0.00589936	5.9171e-05	2.87902e-05	0.000109163	0.457954	0.392746	0.520935
Philippines	2005	0.559943	0.482369	0.636367	0.104382	0.085965	0.127165	0.00403801	0.0025668	0.00606315	6.2226e-05	3.05181e-05	0.000113656	0.45146	0.387553	0.511789
Philippines	2006	0.561531	0.484545	0.638833	0.112291	0.092981	0.135893	0.00425188	0.0027874	0.00629942	6.5253e-05	3.29855e-05	0.000117122	0.444923	0.381012	0.504538
Philippines	2007	0.563743	0.485457	0.638085	0.12069	0.100542	0.144501	0.00440758	0.0029613	0.00642866	6.8367e-05	3.49772e-05	0.0001257	0.438577	0.375319	0.500704
Philippines	2008	0.565535	0.488023	0.642575	0.128501	0.107156	0.152721	0.00448242	0.0030296	0.00651319	7.1265e-05	3.66211e-05	0.000126836	0.43248	0.370142	0.49368
Philippines	2009	0.564857	0.487188	0.645503	0.13209	0.109903	0.156747	0.00429096	0.0029001	0.00615832	7.1505e-05	3.7398e-05	0.000127141	0.428405	0.369141	0.491815
Philippines	2010	0.564494	0.487256	0.645119	0.134328	0.111966	0.159492	0.0040799	0.0027528	0.00591627	7.1773e-05	3.77455e-05	0.000126948	0.426014	0.367547	0.490098
Philippines	2011	0.563966	0.485383	0.647343	0.135442	0.112504	0.160783	0.00385204	0.0025364	0.00561575	7.1926e-05	3.7444e-05	0.000128792	0.4246	0.36725	0.489387
Philippines	2012	0.551688	0.472326	0.635126	0.129916	0.106792	0.155336	0.0035095	0.0022825	0.00520724	6.7293e-05	3.51765e-05	0.00011838	0.418194	0.35741	0.484455
Philippines	2013	0.539122	0.456929	0.624452	0.122966	0.099809	0.147906	0.00321831	0.0020923	0.00481365	6.2992e-05	3.20107e-05	0.000112842	0.412875	0.350849	0.479754
Philippines	2014	0.523635	0.44115	0.609649	0.113959	0.091097	0.13776	0.0029456	0.0018903	0.00439698	5.8602e-05	2.9345e-05	0.000105175	0.406672	0.339698	0.474799
Philippines	2015	0.508547	0.424044	0.597802	0.104836	0.083911	0.128683	0.00271124	0.0017192	0.00405034	5.4565e-05	2.69047e-05	9.79244e-05	0.400945	0.332397	0.469617
Philippines	2016	0.493234	0.408028	0.586876	0.095956	0.075591	0.120176	0.0025113	0.0015614	0.00379317	5.079e-05	2.415e-05	8.96876e-05	0.394717	0.323109	0.468799
Philippines	2017	0.47851	0.3905	0.572109	0.088245	0.068045	0.111652	0.00234772	0.0014058	0.00359594	4.7234e-05	2.2506e-05	8.54607e-05	0.387871	0.31489	0.463555
Philippines	2018	0.461897	0.373286	0.558753	0.079456	0.060802	0.102547	0.002128	0.0012314	0.00335425	4.4525e-05	2.11568e-05	8.19262e-05	0.380268	0.306021	0.460488
Philippines	2019	0.444791	0.354053	0.544382	0.071517	0.05305	0.093931	0.00192705	0.0010915	0.00312565	4.1791e-05	1.95483e-05	7.89959e-05	0.371305	0.295819	0.452609
Philippines	2020	0.427407	0.335143	0.529602	0.064404	0.046312	0.086734	0.00174438	0.0009299	0.00289969	3.9106e-05	1.78268e-05	7.72637e-05	0.36122	0.283076	0.446294
Philippines	2021	0.410032	0.318976	0.509808	0.058224	0.040149	0.080499	0.0015816	0.0008066	0.0027296	3.6536e-05	1.63553e-05	7.13769e-05	0.35019	0.270455	0.437809
Sri Lanka	1990	0.860745	0.815025	0.894774	0.000219	0.000126	0.000365	0.00051154	0.0002312	0.00100023	1.714e-05	8.28191e-06	3.27885e-05	0.859997	0.813849	0.893818
Sri Lanka	1991	0.857486	0.814837	0.889921	0.000234	0.000135	0.00039	0.000601896	0.0002793	0.0011202	1.6714e-05	8.05677e-06	3.19592e-05	0.856633	0.814013	0.889395
Sri Lanka	1992	0.854113	0.815213	0.88533	0.000249	0.000145	0.000413	0.000706542	0.0003298	0.00127	1.6264e-05	7.75712e-06	3.09885e-05	0.853141	0.814032	0.884165
Sri Lanka	1993	0.850317	0.815682	0.879981	0.000264	0.000154	0.000431	0.00082095	0.0004004	0.00145181	1.5802e-05	7.42582e-06	3.00249e-05	0.849216	0.814713	0.87884
Sri Lanka	1994	0.846287	0.81315	0.873796	0.00028	0.000165	0.000453	0.00094962	0.000496	0.00162042	1.5336e-05	7.24991e-06	2.91871e-05	0.845041	0.811873	0.872631
Sri Lanka	1995	0.842002	0.812949	0.86747	0.000297	0.000176	0.000478	0.00108645	0.0006132	0.00173874	1.4875e-05	7.03418e-06	2.77517e-05	0.840604	0.811597	0.86593
Sri Lanka	1996	0.838091	0.814349	0.860608	0.000314	0.000186	0.000492	0.00122491	0.0007535	0.00186322	1.4433e-05	6.79879e-06	2.62802e-05	0.836538	0.812461	0.859176
Sri Lanka	1997	0.833962	0.814222	0.852812	0.000331	0.000195	0.000509	0.00135179	0.0009113	0.00191549	1.4006e-05	6.57353e-06	2.56731e-05	0.832266	0.812511	0.851013
Sri Lanka	1998	0.829149	0.813667	0.84388	0.000345	0.000208	0.000532	0.00145099	0.0010746	0.00188454	1.3577e-05	6.43015e-06	2.51838e-05	0.82734	0.811781	0.841841
Sri Lanka	1999	0.823654	0.813427	0.833675	0.000354	0.000216	0.000544	0.00150851	0.0012367	0.00181381	1.3157e-05	6.23251e-06	2.40786e-05	0.821778	0.811498	0.831658
Sri Lanka	2000	0.817716	0.811632	0.823532	0.000361	0.000221	0.000557	0.00150986	0.001357	0.00168795	1.2745e-05	6.05754e-06	2.30156e-05	0.815833	0.809715	0.821645
Sri Lanka	2001	0.812947	0.809718	0.816238	0.000359	0.000222	0.000542	0.00143575	0.0013652	0.00152349	1.2366e-05	5.99732e-06	2.26043e-05	0.81114	0.808027	0.814488
Sri Lanka	2002	0.806422	0.801991	0.811009	0.000369	0.000232	0.000556	0.00124216	0.0011165	0.00139925	1.2043e-05	5.72898e-06	2.22956e-05	0.804799	0.800409	0.809386
Sri Lanka	2003	0.800496	0.794541	0.806778	0.000374	0.000235	0.000558	0.00104221	0.0008597	0.00127475	1.1753e-05	5.50892e-06	2.16812e-05	0.799068	0.793015	0.80549
Sri Lanka	2004	0.798319	0.792433	0.804459	0.000352	0.000222	0.00053	0.000851927	0.0006481	0.00112138	1.1538e-05	5.3799e-06	2.1096e-05	0.797104	0.791166	0.803311
Sri Lanka	2005	0.797654	0.792862	0.802503	0.000326	0.000204	0.000502	0.0006887	0.000479	0.000984507	1.137e-05	5.28699e-06	2.05714e-05	0.796629	0.791898	0.801493
Sri Lanka	2006	0.798589	0.794687	0.802357	0.000297	0.000184	0.000457	0.000551978	0.000357	0.000835255	1.1242e-05	5.38137e-06	2.00457e-05	0.797729	0.793976	0.801469
Sri Lanka	2007	0.799867	0.794586	0.804851	0.000276	0.000173	0.000422	0.000449153	0.0002678	0.000717398	1.113e-05	5.10194e-06	2.04002e-05	0.79913	0.793864	0.804015
Sri Lanka	2008	0.801612	0.793935	0.808814	0.000256	0.00016	0.000393	0.000365936	0.0002047	0.000631416	1.1025e-05	5.0221e-06	2.03052e-05	0.800979	0.793124	0.808254
Sri Lanka	2009	0.802436	0.792732	0.812035	0.000235	0.000143	0.000364	0.000298444	0.0001559	0.000532515	1.0883e-05	4.96819e-06	2.05024e-05	0.801891	0.792235	0.811447
Sri Lanka	2010	0.801945	0.790752	0.812681	0.000215	0.000128	0.000339	0.000244662	0.0001202	0.000448068	1.0734e-05	4.9989e-06	2.05573e-05	0.801475	0.790251	0.812169
Sri Lanka	2011	0.796288	0.784091	0.808289	0.0002	0.000118	0.000322	0.000203738	9.611e-05	0.000386487	1.0525e-05	4.80444e-06	2.00762e-05	0.795874	0.783657	0.807913
Sri Lanka	2012	0.7871	0.77356	0.800086	0.000185	0.000109	0.000296	0.000170022	7.653e-05	0.000324958	1.027e-05	4.75883e-06	1.89351e-05	0.786735	0.773201	0.799728
Sri Lanka	2013	0.771415	0.757509	0.785517	0.000173	0.000102	0.000285	0.000144936	6.346e-05	0.000277219	9.99e-06	4.59386e-06	1.84387e-05	0.771087	0.757196	0.7851
Sri Lanka	2014	0.751869	0.737201	0.766561	0.000162	9.47e-05	0.000264	0.000124331	5.366e-05	0.000237846	9.6971e-06	4.48487e-06	1.77435e-05	0.751573	0.736804	0.76636
Sri Lanka	2015	0.730591	0.715585	0.746194	0.000148	8.63e-05	0.000244	0.00010695	4.413e-05	0.000206459	9.3934e-06	4.30912e-06	1.73223e-05	0.730326	0.715272	0.745902
Sri Lanka	2016	0.708013	0.691632	0.725092	0.000134	7.78e-05	0.000219	9.24183e-05	3.682e-05	0.000181703	9.1042e-06	4.15324e-06	1.70614e-05	0.707777	0.691387	0.724869
Sri Lanka	2017	0.681084	0.659571	0.702642	0.000124	7.02e-05	0.00021	8.15801e-05	3.15e-05	0.00015812	8.7509e-06	3.96686e-06	1.68458e-05	0.680869	0.659371	0.702421
Sri Lanka	2018	0.653431	0.62673	0.683365	0.000114	6.47e-05	0.000191	7.21876e-05	2.738e-05	0.000142994	8.3962e-06	3.7336e-06	1.61217e-05	0.653237	0.626559	0.683136
Sri Lanka	2019	0.625704	0.590532	0.663864	0.000104	5.97e-05	0.000172	6.44627e-05	2.466e-05	0.000134915	8.0556e-06	3.61348e-06	1.55368e-05	0.625527	0.590273	0.663643
Sri Lanka	2020	0.598123	0.553553	0.644426	9.61e-05	5.4e-05	0.000158	5.80551e-05	2.146e-05	0.000122283	7.7279e-06	3.38289e-06	1.48029e-05	0.597961	0.55339	0.644259
Sri Lanka	2021	0.570836	0.514998	0.6251	8.87e-05	4.85e-05	0.000149	5.26718e-05	1.887e-05	0.000114501	7.4132e-06	3.2498e-06	1.39692e-05	0.570687	0.514848	0.624956
Thailand	1990	0.647427	0.564671	0.717764	0.230616	0.155985	0.309046	0.000147364	5.334e-05	0.000330773	4.7574e-05	2.14356e-05	8.91157e-05	0.416616	0.324441	0.500046
Thailand	1991	0.627404	0.548157	0.699675	0.227963	0.155123	0.3039	0.000150525	5.447e-05	0.000333154	4.5879e-05	2.08904e-05	8.59443e-05	0.399245	0.309495	0.480498
Thailand	1992	0.60713	0.530285	0.677893	0.225371	0.156896	0.299458	0.000153973	5.679e-05	0.000337565	4.4177e-05	2.03443e-05	8.3475e-05	0.381562	0.299064	0.461493
Thailand	1993	0.585649	0.508958	0.658372	0.222374	0.158063	0.293393	0.000157213	5.908e-05	0.000345668	4.2465e-05	1.93889e-05	7.99786e-05	0.363075	0.28323	0.438523
Thailand	1994	0.563985	0.483518	0.639305	0.219243	0.158036	0.285184	0.000160599	6.233e-05	0.000344222	4.0774e-05	1.83758e-05	7.8208e-05	0.34454	0.26939	0.417476
Thailand	1995	0.54219	0.462934	0.617058	0.215931	0.157011	0.277777	0.000164175	6.518e-05	0.000354789	3.9114e-05	1.80467e-05	7.55576e-05	0.326056	0.255114	0.396356
Thailand	1996	0.520856	0.442313	0.59419	0.212503	0.154643	0.272273	0.000167984	6.668e-05	0.000362253	3.7555e-05	1.79847e-05	7.17395e-05	0.308147	0.241088	0.376093
Thailand	1997	0.499918	0.424491	0.571993	0.208725	0.152956	0.265602	0.000171903	7.031e-05	0.000360256	3.61e-05	1.68107e-05	7.01554e-05	0.290984	0.22625	0.357441
Thailand	1998	0.479709	0.4044	0.54897	0.204568	0.149625	0.260686	0.000175638	7.269e-05	0.000377502	3.4789e-05	1.60312e-05	6.80085e-05	0.27493	0.215582	0.337652
Thailand	1999	0.459563	0.385568	0.530608	0.200241	0.149467	0.252535	0.000178838	7.547e-05	0.000376022	3.349e-05	1.54472e-05	6.41197e-05	0.25911	0.201803	0.318478
Thailand	2000	0.440565	0.367994	0.513146	0.196337	0.147448	0.246328	0.000181768	7.765e-05	0.000379865	3.2234e-05	1.52867e-05	6.12663e-05	0.244013	0.189387	0.300096
Thailand	2001	0.427097	0.35582	0.501233	0.19499	0.148329	0.244249	0.000186271	8.184e-05	0.000383233	3.134e-05	1.4958e-05	5.71422e-05	0.231889	0.179125	0.285928
Thailand	2002	0.413482	0.343906	0.4853	0.193667	0.147893	0.241849	0.000189809	8.66e-05	0.000387021	3.0387e-05	1.46442e-05	5.47924e-05	0.219595	0.171322	0.27052
Thailand	2003	0.400289	0.332298	0.471709	0.192446	0.149702	0.239602	0.000192261	9.005e-05	0.000378822	2.9416e-05	1.41361e-05	5.38083e-05	0.207621	0.164303	0.257063
Thailand	2004	0.387441	0.32361	0.458543	0.19125	0.151651	0.237094	0.000193107	9.27e-05	0.000379323	2.8453e-05	1.36031e-05	5.32145e-05	0.195969	0.155117	0.242013
Thailand	2005	0.3744	0.312067	0.444491	0.189489	0.151374	0.233218	0.000192028	9.313e-05	0.000363127	2.7471e-05	1.31945e-05	5.10183e-05	0.184692	0.147145	0.228044
Thailand	2006	0.358949	0.298338	0.425277	0.186138	0.149409	0.227409	0.000187897	9.291e-05	0.000361594	2.6335e-05	1.25436e-05	4.82254e-05	0.172597	0.138182	0.213354
Thailand	2007	0.343129	0.283669	0.408445	0.181612	0.145526	0.221261	0.000166698	8.43e-05	0.000312878	2.4586e-05	1.17872e-05	4.49079e-05	0.161326	0.127467	0.200055
Thailand	2008	0.330154	0.27071	0.393162	0.177571	0.14237	0.21863	0.000147154	7.307e-05	0.000272815	2.316e-05	1.08692e-05	4.26861e-05	0.152412	0.118491	0.18905
Thailand	2009	0.319217	0.2607	0.382731	0.173565	0.137985	0.212854	0.000129302	6.213e-05	0.00024195	2.1974e-05	1.01492e-05	4.0529e-05	0.1455	0.112186	0.181744
Thailand	2010	0.307603	0.249022	0.372186	0.169125	0.134071	0.20863	0.000113248	5.336e-05	0.000211184	2.0806e-05	9.31166e-06	3.72824e-05	0.138344	0.105158	0.174436
Thailand	2011	0.293555	0.235539	0.357975	0.163421	0.128475	0.203427	9.83135e-05	4.574e-05	0.000187912	1.9526e-05	8.75835e-06	3.52766e-05	0.130016	0.098295	0.164453
Thailand	2012	0.27941	0.224112	0.343176	0.157327	0.122268	0.197291	8.54117e-05	3.864e-05	0.000162674	1.8292e-05	8.01692e-06	3.40869e-05	0.121979	0.092478	0.156918
Thailand	2013	0.266236	0.213071	0.332747	0.150864	0.116026	0.190481	7.76477e-05	3.446e-05	0.000155302	1.7477e-05	7.36126e-06	3.27089e-05	0.115277	0.087521	0.148841
Thailand	2014	0.253097	0.198707	0.319834	0.144099	0.110618	0.184256	7.05394e-05	3.048e-05	0.000139176	1.6695e-05	7.03954e-06	3.16627e-05	0.108911	0.081762	0.142558
Thailand	2015	0.240521	0.185697	0.306645	0.137606	0.10441	0.179138	6.40719e-05	2.701e-05	0.000127683	1.5927e-05	6.70589e-06	3.12008e-05	0.102834	0.075714	0.135571
Thailand	2016	0.227952	0.174237	0.29084	0.130899	0.098017	0.172346	5.80187e-05	2.426e-05	0.000116095	1.5171e-05	6.32613e-06	3.03905e-05	0.096981	0.069453	0.128972
Thailand	2017	0.215873	0.163051	0.280722	0.124723	0.09306	0.166529	5.47495e-05	2.249e-05	0.000111245	1.4488e-05	6.02596e-06	2.89768e-05	0.091081	0.064608	0.123918
Thailand	2018	0.203222	0.152313	0.266502	0.118325	0.086543	0.159313	5.13317e-05	2.095e-05	0.000105752	1.3735e-05	5.69718e-06	2.78713e-05	0.084832	0.059221	0.116213
Thailand	2019	0.191204	0.142085	0.256601	0.112304	0.081172	0.152138	4.81441e-05	1.947e-05	9.90237e-05	1.2997e-05	5.53712e-06	2.57444e-05	0.078839	0.0533	0.110445
Thailand	2020	0.179981	0.130343	0.244796	0.106672	0.075747	0.146203	4.52373e-05	1.742e-05	9.63326e-05	1.2302e-05	5.27407e-06	2.46617e-05	0.073251	0.049088	0.104612
Thailand	2021	0.169462	0.121628	0.232357	0.101431	0.070739	0.141182	4.2591e-05	1.596e-05	9.25817e-05	1.1637e-05	4.93238e-06	2.43675e-05	0.067976	0.044496	0.098392
Timor-Leste	1990	0.963312	0.947559	0.974667	0.001858	0.001103	0.003107	8.87897e-05	3.34e-05	0.000189127	6.465e-05	2.95279e-05	0.000120777	0.9613	0.945489	0.972659
Timor-Leste	1991	0.961529	0.945437	0.973469	0.001873	0.00113	0.003075	9.24233e-05	3.426e-05	0.000189858	6.3916e-05	2.96091e-05	0.000118149	0.9595	0.943571	0.971459
Timor-Leste	1992	0.959498	0.943346	0.972005	0.001893	0.001148	0.003099	9.66358e-05	3.645e-05	0.000195277	6.3182e-05	2.94949e-05	0.000117507	0.957445	0.941241	0.970082
Timor-Leste	1993	0.957066	0.939942	0.970808	0.001913	0.001174	0.002994	0.000100828	3.895e-05	0.000202524	6.2396e-05	2.97509e-05	0.000116412	0.954991	0.938004	0.968619
Timor-Leste	1994	0.954255	0.935455	0.968638	0.001939	0.001197	0.003026	0.000105792	3.994e-05	0.000211149	6.1519e-05	2.92886e-05	0.000115291	0.952149	0.933614	0.966778
Timor-Leste	1995	0.950676	0.929913	0.966024	0.001964	0.001222	0.003039	0.000111404	4.31e-05	0.000224498	6.0331e-05	2.83915e-05	0.000114046	0.948541	0.928027	0.964073
Timor-Leste	1996	0.948716	0.927366	0.964915	0.002014	0.001279	0.003075	0.000118533	4.6e-05	0.000246932	5.9489e-05	2.80396e-05	0.000113386	0.946524	0.925159	0.962587
Timor-Leste	1997	0.946606	0.923848	0.963336	0.002078	0.001322	0.003207	0.000126995	4.88e-05	0.000261338	5.8669e-05	2.79099e-05	0.000113331	0.944342	0.921916	0.961051
Timor-Leste	1998	0.944483	0.920102	0.962394	0.00216	0.001416	0.003249	0.000137003	5.401e-05	0.000277009	5.7938e-05	2.81237e-05	0.000109394	0.942128	0.918536	0.959824
Timor-Leste	1999	0.942305	0.917348	0.960847	0.002251	0.001495	0.003338	0.000148581	6.08e-05	0.000301481	5.7359e-05	2.78087e-05	0.000107081	0.939848	0.915188	0.958537
Timor-Leste	2000	0.938292	0.912295	0.957931	0.002325	0.001579	0.003378	0.000160594	6.606e-05	0.000326717	5.5965e-05	2.76786e-05	0.00010279	0.935751	0.909443	0.955198
Timor-Leste	2001	0.935293	0.908342	0.955834	0.002371	0.001641	0.003378	0.000172305	7.34e-05	0.000338875	5.5021e-05	2.76033e-05	9.91302e-05	0.932694	0.90518	0.953405
Timor-Leste	2002	0.931245	0.903431	0.95301	0.002392	0.001667	0.003376	0.00018914	8.079e-05	0.000363581	5.4834e-05	2.8204e-05	9.78773e-05	0.928609	0.900561	0.950574
Timor-Leste	2003	0.926448	0.897195	0.949792	0.002423	0.001701	0.003342	0.000211906	9.192e-05	0.000396232	5.5271e-05	2.88186e-05	9.70356e-05	0.923758	0.894641	0.94721
Timor-Leste	2004	0.921575	0.891392	0.946721	0.002442	0.001753	0.003372	0.000236197	0.000108	0.000435523	5.5476e-05	2.91721e-05	9.64396e-05	0.918841	0.888247	0.943869
Timor-Leste	2005	0.916301	0.884685	0.942564	0.00245	0.001806	0.003308	0.000262572	0.0001274	0.000478998	5.539e-05	2.96879e-05	9.51085e-05	0.913534	0.881958	0.93984
Timor-Leste	2006	0.910923	0.877546	0.938379	0.002444	0.001815	0.003238	0.000289424	0.0001485	0.000516608	5.5056e-05	2.9866e-05	9.46486e-05	0.908134	0.874528	0.935411
Timor-Leste	2007	0.905712	0.871286	0.934453	0.002396	0.001802	0.003109	0.000313371	0.0001699	0.000535764	5.4261e-05	2.93221e-05	9.20539e-05	0.902948	0.868378	0.931311
Timor-Leste	2008	0.900769	0.865804	0.930783	0.002329	0.001759	0.002991	0.000334738	0.0001872	0.000552626	5.3113e-05	2.89073e-05	9.20466e-05	0.898052	0.863006	0.927948
Timor-Leste	2009	0.893733	0.859177	0.924621	0.002183	0.001636	0.002786	0.000357675	0.0002045	0.000568027	4.9247e-05	2.66114e-05	8.62928e-05	0.891143	0.856592	0.922002
Timor-Leste	2010	0.887176	0.852404	0.918393	0.002017	0.001513	0.002573	0.000375339	0.0002148	0.000584897	4.547e-05	2.41791e-05	8.18067e-05	0.884739	0.850102	0.915595
Timor-Leste	2011	0.87895	0.8422	0.911301	0.001896	0.001408	0.002451	0.000375672	0.0002144	0.000587892	4.2417e-05	2.22275e-05	7.75082e-05	0.876635	0.839926	0.909242
Timor-Leste	2012	0.870889	0.83276	0.906317	0.001757	0.00129	0.0023	0.000369	0.0002086	0.000582697	3.9387e-05	2.03881e-05	7.1684e-05	0.868724	0.830665	0.904395
Timor-Leste	2013	0.863016	0.823351	0.900476	0.001602	0.001153	0.002118	0.000356816	0.0001984	0.000569889	3.6516e-05	1.90981e-05	6.86474e-05	0.861021	0.821538	0.898557
Timor-Leste	2014	0.855245	0.815027	0.892371	0.001444	0.001012	0.001957	0.000340792	0.0001897	0.000554707	3.3846e-05	1.74343e-05	6.22972e-05	0.853425	0.813295	0.890489
Timor-Leste	2015	0.848014	0.805922	0.885719	0.00129	0.000878	0.001802	0.000321967	0.0001787	0.0005436	3.1341e-05	1.58772e-05	5.76607e-05	0.84637	0.804361	0.88367
Timor-Leste	2016	0.841682	0.797207	0.880816	0.001178	0.000775	0.001675	0.000304316	0.0001651	0.000532868	2.9236e-05	1.44023e-05	5.40179e-05	0.84017	0.795775	0.879065
Timor-Leste	2017	0.835734	0.788954	0.876065	0.001073	0.000701	0.001555	0.000275489	0.0001469	0.000491723	2.7448e-05	1.29377e-05	5.05869e-05	0.834359	0.787566	0.874665
Timor-Leste	2018	0.829768	0.780357	0.871678	0.000976	0.000629	0.00144	0.00024737	0.0001277	0.000451454	2.5801e-05	1.1977e-05	4.79768e-05	0.828519	0.779305	0.870343
Timor-Leste	2019	0.824096	0.771285	0.868202	0.000893	0.000573	0.001312	0.000222044	0.0001107	0.00040819	2.4354e-05	1.11011e-05	4.55409e-05	0.822956	0.770289	0.86686
Timor-Leste	2020	0.818675	0.762322	0.867056	0.000819	0.000519	0.001216	0.000199278	9.771e-05	0.00038272	2.3082e-05	1.04821e-05	4.40056e-05	0.817633	0.761416	0.865996
Timor-Leste	2021	0.813562	0.75347	0.863866	0.000755	0.000468	0.001151	0.000179174	8.324e-05	0.000355581	2.1949e-05	9.96745e-06	4.23091e-05	0.812605	0.752716	0.862466
Viet Nam	1990	0.924607	0.901687	0.945374	0.077099	0.056479	0.099174	0.246435	0.198093	0.29414	1.5163e-05	7.00052e-06	3.01249e-05	0.601058	0.548957	0.649463
Viet Nam	1991	0.92118	0.898192	0.941662	0.078324	0.059986	0.098106	0.260675	0.217778	0.30168	1.4557e-05	6.60765e-06	2.92099e-05	0.582166	0.537602	0.626765
Viet Nam	1992	0.916896	0.893911	0.937753	0.079631	0.061846	0.098749	0.272768	0.234712	0.308357	1.3995e-05	6.44327e-06	2.80768e-05	0.564483	0.522645	0.605812
Viet Nam	1993	0.906745	0.882153	0.929149	0.080226	0.062645	0.099468	0.27327	0.236378	0.307681	1.3691e-05	6.47379e-06	2.75676e-05	0.553235	0.511535	0.593087
Viet Nam	1994	0.895095	0.869486	0.918428	0.080731	0.062267	0.101492	0.271495	0.233011	0.307424	1.3408e-05	6.17662e-06	2.63641e-05	0.542855	0.50034	0.583822
Viet Nam	1995	0.881814	0.855123	0.905789	0.081162	0.062625	0.103288	0.267513	0.229505	0.305058	1.3138e-05	6.02023e-06	2.58882e-05	0.533125	0.48975	0.575438
Viet Nam	1996	0.867654	0.840109	0.89204	0.081563	0.062285	0.105164	0.261474	0.22301	0.300854	1.2908e-05	5.95131e-06	2.51615e-05	0.524605	0.481106	0.565117
Viet Nam	1997	0.852102	0.823026	0.876732	0.081942	0.062694	0.104687	0.25351	0.216072	0.293726	1.2692e-05	5.89938e-06	2.43042e-05	0.516637	0.473938	0.556589
Viet Nam	1998	0.835348	0.805652	0.860454	0.082237	0.062993	0.10495	0.243651	0.207947	0.285141	1.2493e-05	5.71185e-06	2.38777e-05	0.509448	0.468108	0.54867
Viet Nam	1999	0.813203	0.783568	0.838103	0.081927	0.063191	0.103827	0.231345	0.197467	0.271371	1.2253e-05	5.47288e-06	2.37125e-05	0.499918	0.459717	0.539466
Viet Nam	2000	0.790381	0.761242	0.81531	0.081539	0.063621	0.10266	0.217344	0.185067	0.255099	1.205e-05	5.39243e-06	2.36244e-05	0.491486	0.453814	0.529791
Viet Nam	2001	0.769105	0.740417	0.792271	0.082121	0.065093	0.101616	0.197559	0.167263	0.231851	1.204e-05	5.51972e-06	2.35684e-05	0.489412	0.452339	0.526244
Viet Nam	2002	0.74731	0.722504	0.768946	0.082897	0.066913	0.100556	0.177958	0.151085	0.208364	1.2037e-05	5.44479e-06	2.36332e-05	0.486442	0.452524	0.519713
Viet Nam	2003	0.724928	0.70309	0.744234	0.083208	0.068495	0.099761	0.158722	0.135379	0.185885	1.2036e-05	5.46765e-06	2.32208e-05	0.482986	0.452372	0.513212
Viet Nam	2004	0.702243	0.683377	0.720138	0.08267	0.069612	0.097328	0.141537	0.120742	0.164425	1.1995e-05	5.46837e-06	2.2491e-05	0.478024	0.449479	0.504492
Viet Nam	2005	0.677471	0.660876	0.693067	0.080863	0.069771	0.093249	0.125272	0.10779	0.144605	1.1937e-05	5.44882e-06	2.23571e-05	0.471324	0.446842	0.493954
Viet Nam	2006	0.64931	0.636208	0.662685	0.076963	0.06723	0.088059	0.107399	0.093081	0.123632	1.1934e-05	5.56735e-06	2.28945e-05	0.464935	0.443557	0.485611
Viet Nam	2007	0.617902	0.605858	0.629082	0.07151	0.062914	0.081712	0.0894985	0.0768724	0.103061	1.1901e-05	5.45038e-06	2.25076e-05	0.456881	0.438389	0.474862
Viet Nam	2008	0.58337	0.572939	0.592894	0.065544	0.057283	0.07502	0.0733298	0.0625879	0.08447	1.176e-05	5.31592e-06	2.2589e-05	0.444484	0.428132	0.461037
Viet Nam	2009	0.546351	0.537289	0.555685	0.059399	0.051928	0.068266	0.0592963	0.0499257	0.0690097	1.1463e-05	5.20404e-06	2.18143e-05	0.427645	0.413041	0.442732
Viet Nam	2010	0.510989	0.500331	0.521125	0.053914	0.046762	0.062002	0.0479377	0.0399125	0.056753	1.1112e-05	5.19419e-06	2.06733e-05	0.409126	0.395349	0.42457
Viet Nam	2011	0.480816	0.467862	0.493051	0.049671	0.042634	0.057577	0.0385558	0.0321837	0.0460331	1.0782e-05	4.99447e-06	1.96602e-05	0.392579	0.378176	0.4077
Viet Nam	2012	0.454627	0.439532	0.46863	0.046231	0.039001	0.054432	0.0312741	0.0258518	0.037723	1.0442e-05	4.82144e-06	1.91613e-05	0.377112	0.361195	0.392838
Viet Nam	2013	0.432045	0.415652	0.446835	0.043671	0.036238	0.052108	0.0260444	0.0210892	0.0321977	1.012e-05	4.70933e-06	1.83991e-05	0.362319	0.345562	0.378647
Viet Nam	2014	0.412305	0.393953	0.430299	0.041515	0.033695	0.050002	0.0220812	0.0174248	0.027852	9.8347e-06	4.53375e-06	1.7943e-05	0.348699	0.331275	0.366416
Viet Nam	2015	0.397903	0.375691	0.420018	0.039543	0.031392	0.049072	0.0191256	0.014415	0.0252393	9.6386e-06	4.39475e-06	1.76262e-05	0.339225	0.317701	0.360796
Viet Nam	2016	0.385412	0.357636	0.414014	0.037842	0.029394	0.048092	0.0169626	0.0120888	0.0236597	9.4945e-06	4.28282e-06	1.75178e-05	0.330598	0.304155	0.357014
Viet Nam	2017	0.374615	0.34128	0.409871	0.036631	0.027197	0.048257	0.0155492	0.0104012	0.0232197	9.3378e-06	4.19629e-06	1.75075e-05	0.322425	0.290872	0.355053
Viet Nam	2018	0.363991	0.325061	0.406436	0.0355	0.025733	0.048386	0.0144936	0.009047	0.0228933	9.1651e-06	4.08583e-06	1.69881e-05	0.313988	0.276852	0.353832
Viet Nam	2019	0.353978	0.308512	0.403468	0.034503	0.023993	0.048576	0.0136607	0.0080603	0.0225095	8.9979e-06	4.01643e-06	1.66738e-05	0.305806	0.26448	0.35185
Viet Nam	2020	0.344388	0.291381	0.400895	0.033539	0.022577	0.048384	0.0129917	0.0072374	0.0215401	8.8364e-06	3.90812e-06	1.66473e-05	0.297849	0.25196	0.349794
Viet Nam	2021	0.335041	0.277709	0.398735	0.032596	0.021139	0.04813	0.0124513	0.0064416	0.0215224	8.6848e-06	3.77443e-06	1.64856e-05	0.289985	0.238604	0.348159
Fiji	1990	0.59503	0.567473	0.621862	0.00132	0.000721	0.002169	0.000211629	7.531e-05	0.000443236	1.4747e-05	6.69365e-06	2.84637e-05	0.593484	0.56593	0.620134
Fiji	1991	0.576885	0.548343	0.604477	0.001278	0.000708	0.002084	0.000207663	7.276e-05	0.000435464	1.4168e-05	6.46983e-06	2.72069e-05	0.575385	0.547028	0.603065
Fiji	1992	0.559053	0.531773	0.587234	0.001239	0.000691	0.00204	0.000204	7.186e-05	0.000432356	1.362e-05	6.29992e-06	2.64708e-05	0.557596	0.530498	0.58546
Fiji	1993	0.541841	0.517843	0.56693	0.001201	0.000677	0.001974	0.000200464	7.041e-05	0.000437984	1.3107e-05	5.90736e-06	2.50335e-05	0.540427	0.516158	0.56539
Fiji	1994	0.525769	0.505069	0.547173	0.001165	0.000659	0.001943	0.000197173	6.934e-05	0.000439886	1.2643e-05	5.79571e-06	2.37062e-05	0.524394	0.503384	0.54538
Fiji	1995	0.511228	0.494344	0.528708	0.001132	0.000635	0.001874	0.000194042	6.696e-05	0.000441863	1.2233e-05	5.51028e-06	2.26112e-05	0.509889	0.492925	0.527451
Fiji	1996	0.497931	0.483519	0.51222	0.001101	0.00062	0.001857	0.000191113	6.635e-05	0.000440045	1.187e-05	5.35428e-06	2.20376e-05	0.496627	0.481978	0.511024
Fiji	1997	0.488005	0.471778	0.505134	0.001075	0.000592	0.001843	0.000189191	6.626e-05	0.000425777	1.1606e-05	5.27476e-06	2.16731e-05	0.486729	0.470397	0.503516
Fiji	1998	0.480304	0.45968	0.502249	0.001053	0.000593	0.001793	0.000190149	6.751e-05	0.000429166	1.1375e-05	5.21711e-06	2.15045e-05	0.47905	0.458615	0.500756
Fiji	1999	0.473723	0.4485	0.500615	0.001034	0.000572	0.001753	0.000191564	6.828e-05	0.000441579	1.119e-05	5.02413e-06	2.1059e-05	0.472486	0.447284	0.499364
Fiji	2000	0.467764	0.437674	0.498734	0.001018	0.00055	0.001704	0.000193207	7.022e-05	0.00046056	1.1032e-05	4.94816e-06	2.10841e-05	0.466542	0.436655	0.497475
Fiji	2001	0.463025	0.430229	0.495478	0.001006	0.000544	0.001684	0.000197372	7.198e-05	0.00047011	1.0893e-05	4.80124e-06	2.09203e-05	0.461811	0.42938	0.494132
Fiji	2002	0.458739	0.425465	0.491284	0.000982	0.00052	0.001641	0.00020736	7.594e-05	0.000480718	1.0783e-05	4.71571e-06	2.03834e-05	0.457539	0.424005	0.489807
Fiji	2003	0.454496	0.423238	0.485155	0.000964	0.000504	0.001654	0.000217718	7.911e-05	0.000500047	1.0685e-05	4.74923e-06	2.01956e-05	0.453304	0.42216	0.483599
Fiji	2004	0.449971	0.422217	0.476766	0.000948	0.00049	0.001624	0.0002284	8.208e-05	0.000515921	1.0575e-05	4.5912e-06	2.02153e-05	0.448784	0.421101	0.475465
Fiji	2005	0.444842	0.42215	0.4675	0.000934	0.000478	0.00158	0.000238975	8.476e-05	0.000535928	1.0453e-05	4.46789e-06	1.98818e-05	0.443659	0.421183	0.466444
Fiji	2006	0.438815	0.422361	0.455965	0.000944	0.000478	0.001601	0.000251626	8.976e-05	0.000551677	1.0296e-05	4.49606e-06	1.98573e-05	0.437609	0.420915	0.454657
Fiji	2007	0.432187	0.41742	0.447223	0.000932	0.00047	0.001599	0.000268682	9.328e-05	0.000585824	1.0146e-05	4.53684e-06	1.95777e-05	0.430976	0.416702	0.44595
Fiji	2008	0.420993	0.402585	0.440417	0.000922	0.00046	0.001602	0.000276832	9.734e-05	0.000614061	9.796e-06	4.40263e-06	1.89197e-05	0.419784	0.401482	0.439042
Fiji	2009	0.409005	0.384921	0.434884	0.000897	0.000438	0.001554	0.00027596	9.764e-05	0.000622892	9.4437e-06	4.07957e-06	1.82952e-05	0.407822	0.383742	0.433758
Fiji	2010	0.396273	0.362833	0.431009	0.000893	0.000451	0.001549	0.000268549	9.538e-05	0.000608194	9.1579e-06	3.96432e-06	1.76841e-05	0.395102	0.361762	0.42994
Fiji	2011	0.382941	0.341997	0.424847	0.000887	0.000442	0.001526	0.000260656	9.291e-05	0.000583241	8.8625e-06	3.82011e-06	1.71838e-05	0.381785	0.341102	0.423492
Fiji	2012	0.369136	0.321165	0.417868	0.000879	0.000429	0.001522	0.000261287	9.331e-05	0.000589443	8.4166e-06	3.65525e-06	1.68097e-05	0.367987	0.320115	0.416938
Fiji	2013	0.354956	0.298894	0.410224	0.000872	0.000419	0.001519	0.000261852	9.515e-05	0.000590135	7.9653e-06	3.40867e-06	1.64155e-05	0.353814	0.29818	0.408846
Fiji	2014	0.340507	0.281044	0.401289	0.000846	0.000405	0.001493	0.000259627	9.51e-05	0.000579317	7.5551e-06	3.20026e-06	1.56181e-05	0.339394	0.279598	0.400457
Fiji	2015	0.325971	0.262161	0.392775	0.00085	0.000398	0.001525	0.000253595	9.226e-05	0.000561691	7.1804e-06	3.04246e-06	1.46708e-05	0.324861	0.261283	0.391778
Fiji	2016	0.31164	0.246262	0.3814	0.000846	0.000397	0.001545	0.000243575	8.559e-05	0.000558365	6.8604e-06	2.88375e-06	1.42566e-05	0.310543	0.2453	0.380504
Fiji	2017	0.297525	0.230856	0.369296	0.000819	0.000382	0.001493	0.000241041	8.586e-05	0.000546546	6.5576e-06	2.8642e-06	1.34531e-05	0.296459	0.230153	0.368048
Fiji	2018	0.283875	0.218464	0.358117	0.000796	0.000372	0.001469	0.000243364	8.527e-05	0.000554067	6.3095e-06	2.69806e-06	1.29393e-05	0.282829	0.217626	0.356955
Fiji	2019	0.270658	0.20299	0.346651	0.000773	0.000358	0.00144	0.00023814	8.219e-05	0.000542883	6.0653e-06	2.65103e-06	1.27558e-05	0.269641	0.202489	0.345654
Fiji	2020	0.257983	0.189716	0.336181	0.000748	0.000351	0.001389	0.000232402	7.887e-05	0.000542685	5.8358e-06	2.54838e-06	1.22986e-05	0.256997	0.188969	0.335164
Fiji	2021	0.245959	0.177779	0.324293	0.000723	0.000333	0.00134	0.000226587	7.535e-05	0.000536916	5.6199e-06	2.44581e-06	1.2048e-05	0.245004	0.17657	0.322696
Kiribati	1990	0.904974	0.861815	0.936947	0.001653	0.000888	0.002793	0.0764352	0.0315447	0.145354	3.1242e-05	1.33639e-05	5.98022e-05	0.826854	0.754222	0.884798
Kiribati	1991	0.899272	0.854434	0.933499	0.001608	0.000846	0.002665	0.0759351	0.0314127	0.14339	3.0342e-05	1.32529e-05	5.93206e-05	0.8217	0.746308	0.879593
Kiribati	1992	0.893269	0.847761	0.928832	0.001562	0.000837	0.002616	0.0754596	0.0314508	0.144916	2.9466e-05	1.30163e-05	5.63072e-05	0.816218	0.739322	0.872548
Kiribati	1993	0.886982	0.840874	0.924579	0.001516	0.000822	0.002545	0.0748812	0.0310277	0.142195	2.8618e-05	1.31584e-05	5.47912e-05	0.810556	0.736286	0.869549
Kiribati	1994	0.880388	0.831351	0.919756	0.001472	0.000795	0.0025	0.0742571	0.0299981	0.139971	2.7801e-05	1.28631e-05	5.22724e-05	0.804631	0.729487	0.864608
Kiribati	1995	0.873564	0.823853	0.914872	0.001429	0.00076	0.002443	0.073649	0.0307035	0.136975	2.7016e-05	1.28041e-05	5.11337e-05	0.798459	0.724867	0.858389
Kiribati	1996	0.866657	0.816198	0.908914	0.00139	0.000744	0.002412	0.0730291	0.0305007	0.13766	2.6273e-05	1.20243e-05	4.988e-05	0.792212	0.718419	0.853884
Kiribati	1997	0.859585	0.808835	0.901955	0.001352	0.000721	0.002386	0.0723952	0.0301199	0.136054	2.5583e-05	1.13307e-05	4.79318e-05	0.785812	0.713083	0.846231
Kiribati	1998	0.852491	0.801613	0.895263	0.001315	0.000712	0.002307	0.0718909	0.0303593	0.135838	2.4934e-05	1.0976e-05	4.70443e-05	0.77926	0.7067	0.841201
Kiribati	1999	0.844848	0.793762	0.888064	0.00128	0.0007	0.002285	0.0713556	0.0298979	0.135053	2.4307e-05	1.09356e-05	4.52398e-05	0.772189	0.69888	0.832992
Kiribati	2000	0.83647	0.783366	0.88051	0.001244	0.000674	0.00223	0.0707955	0.0300443	0.132791	2.3677e-05	1.04806e-05	4.38411e-05	0.764407	0.690795	0.825982
Kiribati	2001	0.827015	0.774964	0.871311	0.001207	0.00065	0.002183	0.0703417	0.0295661	0.130833	2.3023e-05	1.02579e-05	4.37394e-05	0.755443	0.682517	0.817003
Kiribati	2002	0.816686	0.765909	0.860629	0.00117	0.00063	0.002112	0.07013	0.0301921	0.130105	2.2372e-05	9.83195e-06	4.22413e-05	0.745364	0.674775	0.805917
Kiribati	2003	0.805343	0.757514	0.850337	0.001132	0.00061	0.002043	0.0698666	0.0310297	0.130047	2.1727e-05	9.70324e-06	4.04938e-05	0.734323	0.664585	0.794152
Kiribati	2004	0.792878	0.747317	0.836204	0.001096	0.000594	0.001935	0.0695399	0.0315279	0.128083	2.108e-05	9.54693e-06	3.88277e-05	0.722222	0.654118	0.780804
Kiribati	2005	0.779256	0.735741	0.819275	0.00106	0.000568	0.0019	0.069107	0.0324151	0.126433	2.0438e-05	9.32619e-06	3.82291e-05	0.709068	0.641553	0.764538
Kiribati	2006	0.764607	0.724361	0.801494	0.001026	0.000549	0.001842	0.0686953	0.0333973	0.127239	1.9822e-05	8.93777e-06	3.72754e-05	0.694865	0.629613	0.746884
Kiribati	2007	0.749277	0.713467	0.781714	0.000993	0.000529	0.001771	0.0686923	0.0346709	0.124741	1.9221e-05	8.70977e-06	3.59728e-05	0.679572	0.620308	0.730569
Kiribati	2008	0.732611	0.700395	0.763251	0.00096	0.000518	0.00171	0.0685751	0.0352682	0.123467	1.8619e-05	8.19448e-06	3.4402e-05	0.663057	0.606859	0.70989
Kiribati	2009	0.713989	0.683707	0.742228	0.000925	0.000503	0.001651	0.0682443	0.0358489	0.120908	1.8001e-05	7.83543e-06	3.36291e-05	0.644802	0.59195	0.689575
Kiribati	2010	0.693191	0.664408	0.72077	0.000889	0.000491	0.001566	0.0677523	0.0362286	0.11281	1.7353e-05	7.60485e-06	3.22793e-05	0.624533	0.573724	0.667142
Kiribati	2011	0.666513	0.635915	0.693805	0.000846	0.000468	0.001489	0.0666688	0.036944	0.108383	1.659e-05	7.15856e-06	3.12151e-05	0.598982	0.550214	0.639975
Kiribati	2012	0.637645	0.606116	0.667036	0.000802	0.000435	0.001385	0.0655374	0.0376028	0.105341	1.5807e-05	6.86382e-06	3.0424e-05	0.57129	0.525086	0.610765
Kiribati	2013	0.606931	0.573212	0.639679	0.000758	0.000413	0.001322	0.064055	0.0383109	0.099337	1.5004e-05	6.45494e-06	2.89847e-05	0.542104	0.496626	0.579433
Kiribati	2014	0.57513	0.54169	0.608665	0.000713	0.000382	0.001235	0.0622705	0.039171	0.0933671	1.4184e-05	6.07813e-06	2.70335e-05	0.512132	0.470898	0.550272
Kiribati	2015	0.542929	0.510988	0.576909	0.00067	0.000363	0.001162	0.0602867	0.0398606	0.0873753	1.3371e-05	5.9689e-06	2.54883e-05	0.481958	0.442322	0.519383
Kiribati	2016	0.511253	0.480131	0.544328	0.000629	0.00034	0.001084	0.0582602	0.0398649	0.0825748	1.2581e-05	5.7227e-06	2.40063e-05	0.452352	0.416236	0.487354
Kiribati	2017	0.480861	0.451049	0.51115	0.000589	0.000321	0.001024	0.0563203	0.0396319	0.0779108	1.1829e-05	5.35728e-06	2.31095e-05	0.42394	0.390774	0.455425
Kiribati	2018	0.452687	0.42265	0.483104	0.000553	0.000303	0.000958	0.054479	0.0389957	0.0747905	1.1138e-05	4.96312e-06	2.14151e-05	0.397644	0.365731	0.428799
Kiribati	2019	0.431181	0.398573	0.463974	0.000526	0.000292	0.000918	0.0527939	0.0370263	0.0729189	1.0615e-05	4.74846e-06	2.0638e-05	0.377851	0.34537	0.41135
Kiribati	2020	0.412183	0.376373	0.448513	0.000502	0.000274	0.000881	0.0513366	0.0348141	0.0715216	1.0158e-05	4.49567e-06	1.94584e-05	0.360334	0.324465	0.398052
Kiribati	2021	0.395381	0.353012	0.43517	0.000481	0.000261	0.000833	0.050129	0.0327577	0.0733082	9.7539e-06	4.29845e-06	1.89137e-05	0.344762	0.304379	0.386008
Marshall Islands	1990	0.341626	0.2572	0.446341	0.000278	0.000146	0.000503	8.60139e-06	3.072e-06	1.87785e-05	8.6956e-06	3.7509e-06	1.75358e-05	0.34133	0.256931	0.446075
Marshall Islands	1991	0.334043	0.250403	0.433814	0.000272	0.000142	0.000489	8.45456e-06	2.948e-06	1.82535e-05	8.4903e-06	3.61797e-06	1.68426e-05	0.333754	0.250168	0.433519
Marshall Islands	1992	0.326538	0.245822	0.424569	0.000266	0.000137	0.000482	8.3056e-06	2.916e-06	1.78208e-05	8.2847e-06	3.59741e-06	1.62986e-05	0.326256	0.245615	0.424209
Marshall Islands	1993	0.319144	0.24126	0.416905	0.00026	0.000132	0.000462	8.15472e-06	2.914e-06	1.76117e-05	8.0863e-06	3.45051e-06	1.60058e-05	0.318868	0.2411	0.416394
Marshall Islands	1994	0.311955	0.236897	0.403286	0.000253	0.000129	0.000456	8.00334e-06	2.879e-06	1.75494e-05	7.8948e-06	3.37667e-06	1.60173e-05	0.311685	0.236707	0.403015
Marshall Islands	1995	0.305072	0.232365	0.391294	0.000248	0.000124	0.000446	7.85329e-06	2.797e-06	1.71533e-05	7.7172e-06	3.31309e-06	1.55066e-05	0.304809	0.232216	0.39097
Marshall Islands	1996	0.298504	0.228933	0.378281	0.000242	0.000119	0.000431	7.70778e-06	2.781e-06	1.71178e-05	7.5491e-06	3.2106e-06	1.52489e-05	0.298247	0.228793	0.377709
Marshall Islands	1997	0.291958	0.226368	0.368545	0.000236	0.000119	0.000413	7.56164e-06	2.717e-06	1.70296e-05	7.3792e-06	3.15865e-06	1.50013e-05	0.291707	0.226142	0.368281
Marshall Islands	1998	0.285749	0.222746	0.356154	0.000231	0.000117	0.000394	7.42499e-06	2.678e-06	1.65755e-05	7.2115e-06	3.15684e-06	1.5016e-05	0.285503	0.22259	0.355769
Marshall Islands	1999	0.279657	0.221156	0.344764	0.000226	0.000111	0.000382	7.28985e-06	2.642e-06	1.61594e-05	7.0447e-06	3.10985e-06	1.43735e-05	0.279417	0.220909	0.344524
Marshall Islands	2000	0.273941	0.220445	0.332825	0.000221	0.00011	0.000374	7.16572e-06	2.647e-06	1.58752e-05	6.8932e-06	3.02357e-06	1.39955e-05	0.273707	0.220335	0.332565
Marshall Islands	2001	0.268889	0.218665	0.320764	0.000216	0.00011	0.000372	7.06434e-06	2.702e-06	1.53055e-05	6.7608e-06	2.90822e-06	1.36606e-05	0.268659	0.218509	0.320595
Marshall Islands	2002	0.26475	0.21807	0.312376	0.000209	0.000105	0.00036	7.01145e-06	2.634e-06	1.53021e-05	6.6656e-06	2.92262e-06	1.33133e-05	0.264527	0.217858	0.312185
Marshall Islands	2003	0.261874	0.220315	0.305381	0.000203	0.000104	0.000352	6.99723e-06	2.699e-06	1.53274e-05	6.5947e-06	2.87335e-06	1.30366e-05	0.261657	0.220121	0.305216
Marshall Islands	2004	0.260581	0.225085	0.297873	0.000199	0.000103	0.000348	7.03606e-06	2.694e-06	1.52292e-05	6.5596e-06	2.94271e-06	1.26664e-05	0.260368	0.224827	0.297674
Marshall Islands	2005	0.261152	0.230488	0.292342	0.000197	0.000103	0.000341	7.13584e-06	2.771e-06	1.53687e-05	6.5711e-06	2.95046e-06	1.27179e-05	0.260941	0.230308	0.292133
Marshall Islands	2006	0.263685	0.236314	0.291221	0.000202	0.000107	0.000351	7.28533e-06	2.824e-06	1.57543e-05	6.6224e-06	2.93116e-06	1.32969e-05	0.263469	0.236127	0.290973
Marshall Islands	2007	0.274682	0.249559	0.300204	0.000209	0.00011	0.000367	7.72245e-06	2.894e-06	1.64049e-05	6.9028e-06	3.01687e-06	1.38008e-05	0.274458	0.249392	0.299896
Marshall Islands	2008	0.28734	0.262771	0.311993	0.000221	0.000116	0.000389	8.14635e-06	3.042e-06	1.76054e-05	7.1696e-06	3.05757e-06	1.43478e-05	0.287104	0.262446	0.311706
Marshall Islands	2009	0.300624	0.276071	0.325984	0.000231	0.000122	0.000403	8.58154e-06	3.079e-06	1.82405e-05	7.4436e-06	3.1096e-06	1.45478e-05	0.300377	0.275709	0.325749
Marshall Islands	2010	0.313114	0.28868	0.338689	0.000247	0.000128	0.000433	9.02442e-06	3.254e-06	1.91918e-05	7.724e-06	3.23231e-06	1.50283e-05	0.312851	0.288412	0.338369
Marshall Islands	2011	0.323606	0.296042	0.352532	0.000262	0.000134	0.000456	9.42688e-06	3.305e-06	2.04882e-05	7.954e-06	3.29031e-06	1.53627e-05	0.323327	0.295801	0.352177
Marshall Islands	2012	0.324356	0.292626	0.358118	0.00027	0.000133	0.000467	9.47161e-06	3.344e-06	2.02892e-05	7.8839e-06	3.27255e-06	1.50381e-05	0.324069	0.292306	0.357759
Marshall Islands	2013	0.322092	0.285478	0.361531	0.000276	0.000134	0.000484	9.42963e-06	3.38e-06	2.02883e-05	7.7389e-06	3.22464e-06	1.478e-05	0.321799	0.2851	0.361277
Marshall Islands	2014	0.316977	0.276701	0.361272	0.000273	0.00013	0.000481	9.33703e-06	3.291e-06	2.05044e-05	7.5506e-06	3.12924e-06	1.46337e-05	0.316687	0.276471	0.360835
Marshall Islands	2015	0.309349	0.265405	0.35925	0.000278	0.000135	0.000483	9.21827e-06	3.207e-06	2.05542e-05	7.3526e-06	3.09049e-06	1.39948e-05	0.309055	0.265069	0.358937
Marshall Islands	2016	0.299757	0.251124	0.356057	0.000278	0.00013	0.000483	9.05963e-06	3.083e-06	2.00797e-05	7.1302e-06	3.04043e-06	1.34904e-05	0.299463	0.25095	0.355682
Marshall Islands	2017	0.288296	0.235597	0.349533	0.000268	0.000127	0.000475	8.87512e-06	2.971e-06	2.04494e-05	6.8889e-06	2.9553e-06	1.30423e-05	0.288012	0.235407	0.349145
Marshall Islands	2018	0.275555	0.219784	0.340747	0.000258	0.000122	0.000468	8.65433e-06	2.786e-06	1.98794e-05	6.6235e-06	2.76407e-06	1.27023e-05	0.275283	0.219666	0.340453
Marshall Islands	2019	0.261963	0.203464	0.328851	0.000246	0.000117	0.000451	8.39442e-06	2.704e-06	1.97881e-05	6.3381e-06	2.59957e-06	1.23851e-05	0.261702	0.203245	0.32863
Marshall Islands	2020	0.24778	0.188373	0.31584	0.000234	0.000113	0.000425	8.10967e-06	2.607e-06	1.93201e-05	6.0363e-06	2.43633e-06	1.20385e-05	0.247532	0.18812	0.315577
Marshall Islands	2021	0.23331	0.174273	0.301783	0.000221	0.000105	0.000401	7.80541e-06	2.475e-06	1.93658e-05	5.726e-06	2.22228e-06	1.14009e-05	0.233075	0.174097	0.301519
Micronesia (Federated States of)	1990	0.623626	0.527436	0.716349	1.71e-05	9.06e-06	2.9e-05	1.55953e-05	5.605e-06	3.538e-05	1.6695e-05	7.67925e-06	3.2277e-05	0.623577	0.527401	0.716285
Micronesia (Federated States of)	1991	0.611306	0.517514	0.703215	1.72e-05	9.14e-06	2.9e-05	1.55996e-05	5.605e-06	3.45434e-05	1.6281e-05	7.10068e-06	3.12524e-05	0.611257	0.517468	0.703162
Micronesia (Federated States of)	1992	0.599008	0.505198	0.689246	1.71e-05	9.02e-06	2.88e-05	1.55601e-05	5.656e-06	3.47164e-05	1.5882e-05	6.84219e-06	2.95367e-05	0.59896	0.505154	0.689183
Micronesia (Federated States of)	1993	0.586623	0.494064	0.677177	1.7e-05	9e-06	2.88e-05	1.54852e-05	5.612e-06	3.40347e-05	1.5491e-05	6.84416e-06	2.90013e-05	0.586575	0.494026	0.677127
Micronesia (Federated States of)	1994	0.574054	0.484693	0.662752	1.68e-05	8.78e-06	2.87e-05	1.53582e-05	5.525e-06	3.45251e-05	1.5108e-05	6.57377e-06	2.90027e-05	0.574007	0.484653	0.6627
Micronesia (Federated States of)	1995	0.560741	0.474831	0.644548	1.64e-05	8.64e-06	2.79e-05	1.51839e-05	5.496e-06	3.35077e-05	1.471e-05	6.36465e-06	2.81358e-05	0.560695	0.474798	0.644471
Micronesia (Federated States of)	1996	0.548342	0.466798	0.631117	1.61e-05	8.31e-06	2.76e-05	1.49754e-05	5.324e-06	3.31514e-05	1.4335e-05	6.18105e-06	2.76476e-05	0.548296	0.466762	0.631082
Micronesia (Federated States of)	1997	0.535706	0.455913	0.615247	1.57e-05	8e-06	2.69e-05	1.47283e-05	5.257e-06	3.2049e-05	1.395e-05	6.07688e-06	2.62958e-05	0.535662	0.45587	0.615214
Micronesia (Federated States of)	1998	0.523622	0.447657	0.599494	1.52e-05	7.7e-06	2.63e-05	1.44953e-05	5.253e-06	3.08983e-05	1.3583e-05	6.08398e-06	2.56154e-05	0.523579	0.447616	0.599449
Micronesia (Federated States of)	1999	0.511589	0.441195	0.583562	1.48e-05	7.46e-06	2.55e-05	1.42481e-05	5.182e-06	3.0451e-05	1.3217e-05	5.87206e-06	2.5494e-05	0.511546	0.441155	0.58352
Micronesia (Federated States of)	2000	0.50025	0.435235	0.565931	1.44e-05	7.3e-06	2.48e-05	1.40292e-05	5.046e-06	3.11066e-05	1.2881e-05	5.56306e-06	2.52049e-05	0.500209	0.435204	0.565888
Micronesia (Federated States of)	2001	0.487724	0.429249	0.547474	1.37e-05	7.05e-06	2.34e-05	1.36874e-05	5.159e-06	3.04047e-05	1.2514e-05	5.46903e-06	2.47105e-05	0.487684	0.429222	0.547425
Micronesia (Federated States of)	2002	0.475311	0.423091	0.527972	1.31e-05	6.87e-06	2.25e-05	1.33751e-05	5.081e-06	2.95597e-05	1.2159e-05	5.22574e-06	2.36804e-05	0.475273	0.423054	0.527924
Micronesia (Federated States of)	2003	0.462969	0.418094	0.51006	1.26e-05	6.58e-06	2.15e-05	1.30888e-05	4.871e-06	2.81834e-05	1.182e-05	5.13863e-06	2.32466e-05	0.462932	0.418059	0.51003
Micronesia (Federated States of)	2004	0.450578	0.410552	0.491383	1.22e-05	6.41e-06	2.08e-05	1.28315e-05	4.775e-06	2.7609e-05	1.1492e-05	5.00001e-06	2.24147e-05	0.450541	0.410529	0.491351
Micronesia (Federated States of)	2005	0.438123	0.400885	0.476771	1.18e-05	6.19e-06	2.04e-05	1.26002e-05	4.543e-06	2.79036e-05	1.1169e-05	4.90611e-06	2.12569e-05	0.438088	0.400861	0.476735
Micronesia (Federated States of)	2006	0.425998	0.387804	0.46617	1.16e-05	6.02e-06	1.97e-05	1.24791e-05	4.56e-06	2.80779e-05	1.086e-05	4.81343e-06	2.06593e-05	0.425964	0.387766	0.466123
Micronesia (Federated States of)	2007	0.414117	0.372204	0.457487	1.13e-05	6.03e-06	1.98e-05	1.23441e-05	4.484e-06	2.78277e-05	1.0558e-05	4.6461e-06	2.00227e-05	0.414083	0.37217	0.457442
Micronesia (Federated States of)	2008	0.402411	0.354415	0.453039	1.1e-05	5.92e-06	1.95e-05	1.22087e-05	4.566e-06	2.72989e-05	1.0267e-05	4.50888e-06	1.97206e-05	0.402377	0.354394	0.453001
Micronesia (Federated States of)	2009	0.390718	0.337499	0.447398	1.08e-05	5.69e-06	1.93e-05	1.20665e-05	4.394e-06	2.67105e-05	9.9901e-06	4.35301e-06	1.93053e-05	0.390685	0.337476	0.447355
Micronesia (Federated States of)	2010	0.378694	0.320528	0.440926	1.05e-05	5.39e-06	1.94e-05	1.19109e-05	4.133e-06	2.63767e-05	9.7176e-06	4.2547e-06	1.92023e-05	0.378662	0.320502	0.440901
Micronesia (Federated States of)	2011	0.366664	0.301671	0.432901	1.03e-05	5.12e-06	1.93e-05	1.17506e-05	4.126e-06	2.6178e-05	9.4616e-06	4.13228e-06	1.86749e-05	0.366632	0.301639	0.432856
Micronesia (Federated States of)	2012	0.354655	0.287406	0.424882	1e-05	4.96e-06	1.87e-05	1.15863e-05	4.103e-06	2.6035e-05	9.2111e-06	3.94479e-06	1.80682e-05	0.354624	0.287392	0.424836
Micronesia (Federated States of)	2013	0.34267	0.274268	0.416398	9.79e-06	4.86e-06	1.82e-05	1.14187e-05	3.992e-06	2.64653e-05	8.9569e-06	3.77081e-06	1.74069e-05	0.34264	0.274234	0.416362
Micronesia (Federated States of)	2014	0.330631	0.2592	0.406807	9.54e-06	4.62e-06	1.74e-05	1.12473e-05	3.926e-06	2.60611e-05	8.6983e-06	3.75386e-06	1.67973e-05	0.330602	0.259178	0.40677
Micronesia (Federated States of)	2015	0.318372	0.245978	0.396926	9.31e-06	4.58e-06	1.7e-05	1.10685e-05	3.892e-06	2.55583e-05	8.4411e-06	3.64071e-06	1.63044e-05	0.318344	0.245954	0.396891
Micronesia (Federated States of)	2016	0.305929	0.231758	0.386705	8.98e-06	4.39e-06	1.63e-05	1.08139e-05	3.698e-06	2.46985e-05	8.1743e-06	3.4707e-06	1.58384e-05	0.305901	0.231741	0.386676
Micronesia (Federated States of)	2017	0.292971	0.218488	0.372723	8.65e-06	4.27e-06	1.58e-05	1.05432e-05	3.551e-06	2.34361e-05	7.8898e-06	3.27695e-06	1.53214e-05	0.292944	0.218473	0.372688
Micronesia (Federated States of)	2018	0.280102	0.206094	0.358878	8.32e-06	3.98e-06	1.58e-05	1.02839e-05	3.395e-06	2.26862e-05	7.6046e-06	3.11328e-06	1.4761e-05	0.280076	0.20608	0.358846
Micronesia (Federated States of)	2019	0.267293	0.195679	0.3454	8.01e-06	3.89e-06	1.51e-05	1.00285e-05	3.261e-06	2.24226e-05	7.3173e-06	3.0036e-06	1.41566e-05	0.267268	0.195665	0.345368
Micronesia (Federated States of)	2020	0.254741	0.185931	0.335073	7.72e-06	3.81e-06	1.49e-05	9.7956e-06	3.223e-06	2.10772e-05	7.0342e-06	2.91669e-06	1.35118e-05	0.254716	0.185919	0.335048
Micronesia (Federated States of)	2021	0.242433	0.17629	0.322396	7.45e-06	3.63e-06	1.45e-05	9.57996e-06	3.218e-06	2.06315e-05	6.757e-06	2.74327e-06	1.2855e-05	0.242409	0.176277	0.322359
Papua New Guinea	1990	0.936869	0.911874	0.956703	0.003684	0.00198	0.00631	0.000224157	8.212e-05	0.000499022	1.7395e-05	8.12007e-06	3.15525e-05	0.932943	0.908332	0.952503
Papua New Guinea	1991	0.933613	0.907751	0.954388	0.003599	0.001927	0.006081	0.000221357	8.234e-05	0.000505211	1.7019e-05	7.94129e-06	3.16339e-05	0.929775	0.904498	0.949638
Papua New Guinea	1992	0.930174	0.903909	0.95128	0.003515	0.001903	0.005874	0.000218196	8.14e-05	0.000497148	1.665e-05	7.7541e-06	3.05861e-05	0.926425	0.900315	0.947407
Papua New Guinea	1993	0.926604	0.900204	0.948722	0.003433	0.001892	0.00561	0.000214756	7.91e-05	0.00051951	1.6284e-05	7.76681e-06	3.12222e-05	0.922939	0.896963	0.944757
Papua New Guinea	1994	0.922903	0.896966	0.945714	0.003354	0.001854	0.005511	0.00021112	7.812e-05	0.000503887	1.5934e-05	7.60868e-06	3.01778e-05	0.919322	0.893161	0.94183
Papua New Guinea	1995	0.919102	0.891342	0.942699	0.003278	0.001837	0.005279	0.000207461	7.679e-05	0.000477283	1.5587e-05	7.28289e-06	2.96636e-05	0.915601	0.88822	0.938821
Papua New Guinea	1996	0.915391	0.886498	0.939255	0.003209	0.001797	0.005149	0.000204126	7.485e-05	0.000468822	1.5255e-05	7.10496e-06	2.89307e-05	0.911962	0.883512	0.935569
Papua New Guinea	1997	0.912788	0.883149	0.936161	0.003141	0.001775	0.004991	0.000201253	7.341e-05	0.000455077	1.4916e-05	7.02082e-06	2.85444e-05	0.909431	0.88031	0.932647
Papua New Guinea	1998	0.910524	0.881819	0.934449	0.00308	0.001792	0.004892	0.000199071	7.273e-05	0.000448944	1.4574e-05	6.69773e-06	2.79023e-05	0.90723	0.878709	0.931121
Papua New Guinea	1999	0.908573	0.880324	0.932999	0.003026	0.001779	0.004825	0.000197416	7.218e-05	0.000451436	1.4245e-05	6.56624e-06	2.71979e-05	0.905335	0.877075	0.929318
Papua New Guinea	2000	0.906898	0.878989	0.931659	0.00298	0.001764	0.004744	0.000196051	7.169e-05	0.000457616	1.3937e-05	6.45765e-06	2.69101e-05	0.903707	0.875826	0.928092
Papua New Guinea	2001	0.904938	0.878256	0.929035	0.002931	0.001735	0.004604	0.000194668	7.198e-05	0.000454871	1.3622e-05	6.19895e-06	2.61938e-05	0.901798	0.87542	0.926189
Papua New Guinea	2002	0.903003	0.876356	0.926199	0.002882	0.001726	0.004489	0.000193486	7.144e-05	0.00043074	1.3327e-05	6.15832e-06	2.56037e-05	0.899914	0.873652	0.923011
Papua New Guinea	2003	0.901117	0.876348	0.923413	0.002836	0.001708	0.004359	0.00019225	7.077e-05	0.000420413	1.3052e-05	6.11269e-06	2.48001e-05	0.898076	0.873398	0.919851
Papua New Guinea	2004	0.899311	0.875611	0.920551	0.002791	0.001703	0.004234	0.000190791	6.97e-05	0.000411274	1.2799e-05	5.97512e-06	2.38147e-05	0.896317	0.872473	0.917477
Papua New Guinea	2005	0.897567	0.8758	0.917857	0.002745	0.001712	0.004142	0.000189424	7.194e-05	0.000402617	1.2562e-05	5.79718e-06	2.33e-05	0.89462	0.872855	0.914643
Papua New Guinea	2006	0.895886	0.874969	0.915196	0.0027	0.001704	0.00407	0.00018822	7.177e-05	0.000404904	1.2336e-05	5.69276e-06	2.26558e-05	0.892985	0.872258	0.912279
Papua New Guinea	2007	0.894307	0.874552	0.912281	0.002652	0.001702	0.004056	0.000186884	7.209e-05	0.00041016	1.2106e-05	5.60023e-06	2.26093e-05	0.891456	0.872026	0.909358
Papua New Guinea	2008	0.892779	0.874079	0.909496	0.002602	0.001697	0.003918	0.000185502	7.093e-05	0.00040766	1.1875e-05	5.56509e-06	2.20461e-05	0.889979	0.871591	0.906606
Papua New Guinea	2009	0.891248	0.873026	0.907382	0.00255	0.001697	0.003853	0.000183966	6.917e-05	0.000402811	1.1647e-05	5.38562e-06	2.23458e-05	0.888503	0.870486	0.904317
Papua New Guinea	2010	0.890253	0.870786	0.906514	0.002456	0.001654	0.003658	0.000163798	6.179e-05	0.000366949	1.1485e-05	5.40732e-06	2.1785e-05	0.887622	0.868263	0.903665
Papua New Guinea	2011	0.889521	0.869196	0.907356	0.002364	0.001592	0.003483	0.000145649	5.519e-05	0.000319063	1.1345e-05	5.25301e-06	2.17135e-05	0.887	0.866812	0.905096
Papua New Guinea	2012	0.888927	0.866453	0.907673	0.002272	0.001535	0.003391	0.000129507	4.926e-05	0.000280846	1.1205e-05	5.16436e-06	2.13409e-05	0.886514	0.864033	0.905646
Papua New Guinea	2013	0.888413	0.863461	0.908366	0.002184	0.001475	0.003284	0.000115057	4.328e-05	0.000252815	1.1071e-05	5.00929e-06	2.07641e-05	0.886103	0.861495	0.906136
Papua New Guinea	2014	0.887897	0.861431	0.910144	0.002101	0.001397	0.003152	0.000102301	3.757e-05	0.000229553	1.0946e-05	5.0077e-06	2.06217e-05	0.885683	0.859231	0.907637
Papua New Guinea	2015	0.887306	0.859129	0.910221	0.002025	0.001326	0.003057	9.09745e-05	3.314e-05	0.000202682	1.0823e-05	4.96287e-06	2.04465e-05	0.885179	0.857436	0.908056
Papua New Guinea	2016	0.886579	0.857097	0.910682	0.001954	0.00126	0.002979	8.09905e-05	2.963e-05	0.000181095	1.0698e-05	4.85228e-06	2.05555e-05	0.884534	0.855418	0.908383
Papua New Guinea	2017	0.88556	0.855801	0.910557	0.001887	0.001205	0.00285	7.22543e-05	2.694e-05	0.000157396	1.0568e-05	4.82019e-06	2.04336e-05	0.88359	0.853963	0.908215
Papua New Guinea	2018	0.882648	0.849765	0.908522	0.00185	0.001166	0.002804	7.19395e-05	2.68e-05	0.000154032	1.0421e-05	4.77616e-06	2.02148e-05	0.880715	0.848056	0.906602
Papua New Guinea	2019	0.879397	0.844292	0.907315	0.001815	0.001136	0.002763	7.15202e-05	2.7e-05	0.000152429	1.0273e-05	4.70452e-06	2.00447e-05	0.8775	0.842284	0.905481
Papua New Guinea	2020	0.875874	0.837665	0.905782	0.001781	0.001104	0.002726	7.10778e-05	2.75e-05	0.000152103	1.0123e-05	4.60663e-06	1.97739e-05	0.874012	0.835651	0.904314
Papua New Guinea	2021	0.872114	0.82978	0.904494	0.001748	0.001084	0.002677	7.06226e-05	2.682e-05	0.000152262	9.9787e-06	4.5362e-06	1.93641e-05	0.870286	0.828232	0.902916
Samoa	1990	0.774444	0.707623	0.834734	0.001611	0.000969	0.002465	0.000429353	0.000168	0.000886278	1.5398e-05	6.65296e-06	2.92136e-05	0.772388	0.705848	0.832702
Samoa	1991	0.764608	0.696207	0.823742	0.001865	0.001155	0.002797	0.000468264	0.0001822	0.000961335	1.4984e-05	6.56751e-06	2.85455e-05	0.76226	0.694081	0.821005
Samoa	1992	0.754642	0.690683	0.813647	0.002168	0.00137	0.003219	0.00051546	0.000199	0.00107719	1.4575e-05	6.28288e-06	2.76685e-05	0.751944	0.687443	0.809897
Samoa	1993	0.74481	0.680741	0.803959	0.002523	0.001642	0.003705	0.000572748	0.0002235	0.00119881	1.4183e-05	6.37016e-06	2.66916e-05	0.7417	0.677397	0.800616
Samoa	1994	0.735323	0.675235	0.793309	0.002929	0.00196	0.00423	0.000643323	0.0002541	0.00136052	1.3812e-05	6.29409e-06	2.57241e-05	0.731737	0.672159	0.789824
Samoa	1995	0.726419	0.667867	0.783405	0.003389	0.002341	0.004763	0.000730751	0.0002937	0.00151376	1.3467e-05	6.0745e-06	2.50696e-05	0.722286	0.664017	0.778985
Samoa	1996	0.718241	0.66061	0.771008	0.003886	0.002763	0.005335	0.000838504	0.0003352	0.00169057	1.3136e-05	5.91453e-06	2.45848e-05	0.713503	0.655943	0.765009
Samoa	1997	0.711423	0.65774	0.759726	0.004392	0.003229	0.005855	0.000972129	0.0004101	0.00192446	1.282e-05	5.79471e-06	2.45863e-05	0.706046	0.651881	0.75477
Samoa	1998	0.707277	0.65694	0.752059	0.004876	0.003719	0.006263	0.0011428	0.0005096	0.00224918	1.2547e-05	5.75466e-06	2.37754e-05	0.701246	0.651237	0.745894
Samoa	1999	0.70405	0.658034	0.746505	0.005271	0.004193	0.00657	0.00135545	0.0006074	0.00267084	1.229e-05	5.71405e-06	2.32396e-05	0.697412	0.651701	0.739529
Samoa	2000	0.701987	0.660613	0.741708	0.005517	0.004494	0.006732	0.00161918	0.0007694	0.00312368	1.2055e-05	5.61344e-06	2.26071e-05	0.694839	0.653703	0.733987
Samoa	2001	0.701888	0.664282	0.739017	0.005573	0.004564	0.006735	0.00195255	0.0009673	0.00367597	1.1856e-05	5.58398e-06	2.21287e-05	0.694351	0.657558	0.730957
Samoa	2002	0.705795	0.669528	0.741679	0.004795	0.003874	0.005894	0.00251792	0.0013191	0.00461013	1.1728e-05	5.46024e-06	2.21814e-05	0.69847	0.66275	0.733446
Samoa	2003	0.710481	0.676592	0.744537	0.003983	0.003114	0.004969	0.00322946	0.0017603	0.00577488	1.1609e-05	5.48203e-06	2.24586e-05	0.703257	0.669134	0.736518
Samoa	2004	0.715258	0.681298	0.746535	0.003207	0.002405	0.004102	0.00410038	0.0023374	0.00705117	1.1492e-05	5.47282e-06	2.21882e-05	0.707939	0.67367	0.739709
Samoa	2005	0.719253	0.685047	0.749537	0.002522	0.001831	0.003291	0.00513031	0.0030282	0.00835768	1.1363e-05	5.25241e-06	2.16324e-05	0.711589	0.677471	0.741379
Samoa	2006	0.721886	0.688921	0.750344	0.001947	0.001358	0.002623	0.00629469	0.0038618	0.0100419	1.1215e-05	5.21628e-06	2.12382e-05	0.713633	0.682103	0.74211
Samoa	2007	0.720922	0.689214	0.747908	0.001545	0.00103	0.002154	0.00799423	0.0050605	0.0121668	1.1064e-05	5.14354e-06	2.12772e-05	0.711372	0.680701	0.738712
Samoa	2008	0.719173	0.69131	0.745934	0.001211	0.000787	0.001748	0.00980856	0.0063077	0.0141817	1.0894e-05	5.10081e-06	2.13995e-05	0.708143	0.679442	0.734582
Samoa	2009	0.715869	0.689704	0.741735	0.000935	0.000581	0.001381	0.0115167	0.0076547	0.0164244	1.0693e-05	5.06297e-06	2.10541e-05	0.703406	0.676309	0.728867
Samoa	2010	0.710803	0.684582	0.735597	0.000752	0.00046	0.00114	0.0118433	0.0080704	0.0165063	1.0496e-05	5.07153e-06	2.04474e-05	0.698197	0.671577	0.722858
Samoa	2011	0.704491	0.677343	0.728523	0.000605	0.000363	0.000928	0.0117276	0.0081358	0.0162272	1.0301e-05	4.96073e-06	1.94417e-05	0.692149	0.664856	0.716884
Samoa	2012	0.695933	0.669034	0.720384	0.000483	0.000286	0.000765	0.0119963	0.0080916	0.0165994	1.0057e-05	4.78211e-06	1.86861e-05	0.683443	0.657235	0.708494
Samoa	2013	0.685988	0.658859	0.709913	0.000388	0.000226	0.000626	0.0119439	0.0079917	0.0166013	9.8116e-06	4.54621e-06	1.84425e-05	0.673646	0.646348	0.69884
Samoa	2014	0.6747	0.647849	0.700637	0.000312	0.00018	0.000509	0.0115697	0.0074995	0.0166886	9.5662e-06	4.37862e-06	1.81117e-05	0.662809	0.634664	0.688697
Samoa	2015	0.659746	0.629548	0.688573	0.000264	0.000152	0.000434	0.00999946	0.0062074	0.0148282	9.2968e-06	4.32897e-06	1.76848e-05	0.649473	0.620614	0.67756
Samoa	2016	0.643747	0.609243	0.676248	0.000226	0.000127	0.000377	0.00847227	0.005124	0.0130885	9.0431e-06	4.12413e-06	1.70939e-05	0.63504	0.600933	0.667447
Samoa	2017	0.625946	0.587484	0.665296	0.000193	0.000108	0.000327	0.00709157	0.0040063	0.0114615	8.769e-06	4.00256e-06	1.64716e-05	0.618652	0.580836	0.657323
Samoa	2018	0.607614	0.563479	0.652807	0.000166	9.24e-05	0.000284	0.00589501	0.0031453	0.00988918	8.4964e-06	3.96522e-06	1.59475e-05	0.601545	0.558378	0.646493
Samoa	2019	0.588764	0.536654	0.642025	0.000144	7.98e-05	0.000251	0.00484969	0.0024883	0.0084336	8.2146e-06	3.75495e-06	1.58072e-05	0.583762	0.533054	0.637753
Samoa	2020	0.569205	0.512077	0.628693	0.000126	6.94e-05	0.000219	0.00397713	0.0019205	0.00715644	7.9193e-06	3.59043e-06	1.52011e-05	0.565094	0.508591	0.625283
Samoa	2021	0.548935	0.484459	0.615395	0.00011	5.97e-05	0.000196	0.00326176	0.0014891	0.00604372	7.6113e-06	3.43965e-06	1.48819e-05	0.545555	0.482024	0.612528
Solomon Islands	1990	0.969421	0.955243	0.980041	0.018877	0.010344	0.031263	0.00344037	0.001262	0.00717907	1.9163e-05	8.67783e-06	3.62809e-05	0.947084	0.928207	0.961363
Solomon Islands	1991	0.967694	0.953066	0.978709	0.018395	0.010041	0.030666	0.00341422	0.0012299	0.00709657	1.8644e-05	8.43267e-06	3.50622e-05	0.945866	0.92659	0.96046
Solomon Islands	1992	0.965837	0.950661	0.977081	0.01792	0.009851	0.02976	0.00338798	0.0012325	0.00697011	1.8141e-05	8.16612e-06	3.46835e-05	0.94451	0.925156	0.959037
Solomon Islands	1993	0.96385	0.948175	0.975568	0.017441	0.009644	0.02873	0.00336178	0.0012475	0.00691723	1.764e-05	7.83377e-06	3.45569e-05	0.943029	0.924105	0.957506
Solomon Islands	1994	0.961746	0.94582	0.973655	0.016965	0.009306	0.028301	0.00333963	0.0012364	0.00673572	1.714e-05	7.58475e-06	3.36529e-05	0.941424	0.922384	0.955949
Solomon Islands	1995	0.959538	0.943301	0.971856	0.016502	0.009209	0.02738	0.00332389	0.0012591	0.00667566	1.6655e-05	7.11295e-06	3.26321e-05	0.939696	0.920158	0.954313
Solomon Islands	1996	0.957213	0.940245	0.969841	0.01605	0.009007	0.026878	0.00331431	0.0012947	0.0066895	1.6181e-05	6.95294e-06	3.15033e-05	0.937833	0.917838	0.952726
Solomon Islands	1997	0.954881	0.937862	0.967649	0.015611	0.00883	0.026454	0.00331043	0.0012921	0.006592	1.5718e-05	6.81536e-06	3.06044e-05	0.935945	0.916835	0.951126
Solomon Islands	1998	0.952946	0.936134	0.96558	0.015197	0.008666	0.025191	0.00331586	0.0013179	0.00661648	1.526e-05	6.55053e-06	3.0442e-05	0.934418	0.91583	0.949545
Solomon Islands	1999	0.950897	0.934543	0.963723	0.0148	0.008577	0.024208	0.0033249	0.0013243	0.00673438	1.481e-05	6.62709e-06	2.96585e-05	0.932757	0.914665	0.94786
Solomon Islands	2000	0.94875	0.93293	0.961882	0.014399	0.008373	0.023307	0.00333489	0.0012991	0.00682808	1.4368e-05	6.48729e-06	2.90833e-05	0.931002	0.913247	0.946213
Solomon Islands	2001	0.94661	0.930935	0.959247	0.014015	0.008317	0.022524	0.00335071	0.0013465	0.00678367	1.3937e-05	6.12959e-06	2.83903e-05	0.92923	0.912182	0.94385
Solomon Islands	2002	0.944455	0.92903	0.957025	0.013652	0.008213	0.021574	0.0033725	0.001383	0.00671125	1.3518e-05	5.95741e-06	2.75435e-05	0.927418	0.911416	0.941913
Solomon Islands	2003	0.942306	0.927862	0.954535	0.013293	0.008037	0.020509	0.00339733	0.0014369	0.00664713	1.3116e-05	5.86679e-06	2.61966e-05	0.925602	0.91039	0.940037
Solomon Islands	2004	0.940157	0.926839	0.952049	0.012938	0.007924	0.019982	0.0034244	0.0014593	0.00640715	1.2729e-05	5.85563e-06	2.52324e-05	0.923782	0.909163	0.93729
Solomon Islands	2005	0.938019	0.925581	0.949205	0.012602	0.00782	0.019327	0.00345501	0.0014967	0.00648894	1.2362e-05	5.694e-06	2.45146e-05	0.92195	0.908615	0.934748
Solomon Islands	2006	0.935954	0.924231	0.946205	0.012297	0.007677	0.018833	0.003492	0.0015633	0.00663396	1.2015e-05	5.643e-06	2.38712e-05	0.920153	0.907887	0.932215
Solomon Islands	2007	0.934634	0.923941	0.944038	0.012021	0.007738	0.018197	0.00373311	0.0017034	0.00691007	1.1765e-05	5.49517e-06	2.25845e-05	0.918868	0.906981	0.929944
Solomon Islands	2008	0.93358	0.924132	0.942338	0.011775	0.007781	0.01727	0.00399701	0.0018867	0.00725576	1.1517e-05	5.23304e-06	2.20422e-05	0.917797	0.906354	0.92858
Solomon Islands	2009	0.932447	0.923152	0.941301	0.011518	0.007848	0.016269	0.0042733	0.0020408	0.00776621	1.1273e-05	5.31164e-06	2.08286e-05	0.916644	0.905687	0.926978
Solomon Islands	2010	0.930751	0.92083	0.939659	0.011269	0.007932	0.01558	0.00455925	0.0021794	0.00828991	1.1022e-05	5.29543e-06	2.00991e-05	0.914911	0.904284	0.925194
Solomon Islands	2011	0.928906	0.919198	0.93781	0.011032	0.008003	0.014911	0.00485825	0.0023971	0.00876442	1.0779e-05	5.08739e-06	1.95182e-05	0.913005	0.902113	0.923295
Solomon Islands	2012	0.927057	0.917083	0.935932	0.010808	0.008045	0.014168	0.00517724	0.0025659	0.00918632	1.0551e-05	4.95486e-06	1.9168e-05	0.911061	0.899956	0.921193
Solomon Islands	2013	0.924598	0.914131	0.934028	0.010591	0.008126	0.013543	0.00549989	0.0027489	0.00966816	1.0336e-05	4.76883e-06	1.87089e-05	0.908496	0.89717	0.919042
Solomon Islands	2014	0.921864	0.910096	0.932251	0.010385	0.008104	0.01315	0.0058171	0.0029661	0.0101808	1.0133e-05	4.59353e-06	1.82334e-05	0.905652	0.893547	0.916858
Solomon Islands	2015	0.918781	0.905553	0.930452	0.010207	0.007958	0.013044	0.00612435	0.0030639	0.0109859	9.9371e-06	4.51691e-06	1.78143e-05	0.902439	0.888646	0.914883
Solomon Islands	2016	0.914755	0.898754	0.928058	0.010025	0.007725	0.012887	0.00604542	0.0030235	0.0111242	9.7007e-06	4.39005e-06	1.76486e-05	0.898675	0.882294	0.912789
Solomon Islands	2017	0.91019	0.890771	0.925387	0.009859	0.00742	0.012756	0.00594464	0.0029437	0.0110524	9.4646e-06	4.35515e-06	1.71745e-05	0.894377	0.875589	0.910345
Solomon Islands	2018	0.905239	0.882611	0.922621	0.009709	0.007078	0.012967	0.00583075	0.0028628	0.0109543	9.2386e-06	4.31442e-06	1.71516e-05	0.889691	0.867395	0.907902
Solomon Islands	2019	0.899893	0.872431	0.919979	0.009573	0.006772	0.013077	0.00570752	0.0027638	0.0109541	9.0162e-06	4.20547e-06	1.67967e-05	0.884603	0.858117	0.905489
Solomon Islands	2020	0.89413	0.863512	0.917002	0.009437	0.006514	0.013211	0.0055772	0.002636	0.010696	8.7992e-06	4.10343e-06	1.63183e-05	0.879107	0.84864	0.903073
Solomon Islands	2021	0.887913	0.852861	0.914092	0.009302	0.006261	0.013479	0.00543797	0.002524	0.0105897	8.588e-06	3.99767e-06	1.60145e-05	0.873164	0.838685	0.899965
Tonga	1990	0.69984	0.609609	0.782417	2.19e-05	1.16e-05	3.73e-05	1.56374e-05	5.815e-06	3.60356e-05	1.8576e-05	8.62622e-06	3.54376e-05	0.699784	0.609551	0.782337
Tonga	1991	0.683748	0.593812	0.76745	2.1e-05	1.12e-05	3.53e-05	1.52216e-05	5.786e-06	3.6482e-05	1.7853e-05	8.35118e-06	3.42042e-05	0.683694	0.593756	0.767389
Tonga	1992	0.666868	0.57384	0.750194	2.01e-05	1.05e-05	3.35e-05	1.47952e-05	5.455e-06	3.45522e-05	1.7136e-05	8.09414e-06	3.33421e-05	0.666815	0.573779	0.750129
Tonga	1993	0.649369	0.556393	0.732266	1.93e-05	9.97e-06	3.24e-05	1.4359e-05	5.253e-06	3.41236e-05	1.6434e-05	7.64879e-06	3.25506e-05	0.649319	0.55636	0.732217
Tonga	1994	0.631334	0.538681	0.713995	1.84e-05	9.52e-06	3.06e-05	1.39122e-05	5.165e-06	3.30122e-05	1.5754e-05	7.19747e-06	3.19056e-05	0.631286	0.538645	0.713938
Tonga	1995	0.612991	0.521633	0.694874	1.76e-05	9.22e-06	2.95e-05	1.348e-05	5.077e-06	3.17651e-05	1.51e-05	6.79101e-06	3.09441e-05	0.612944	0.521597	0.694821
Tonga	1996	0.594516	0.505852	0.674085	1.68e-05	8.97e-06	2.82e-05	1.30693e-05	5.003e-06	2.96215e-05	1.4459e-05	6.46393e-06	2.95667e-05	0.594472	0.505812	0.674048
Tonga	1997	0.576215	0.489162	0.652924	1.6e-05	8.46e-06	2.71e-05	1.26823e-05	4.923e-06	2.86225e-05	1.3845e-05	6.22355e-06	2.75862e-05	0.576173	0.489135	0.65288
Tonga	1998	0.558653	0.478886	0.634256	1.53e-05	8.14e-06	2.59e-05	1.23191e-05	4.747e-06	2.75399e-05	1.3271e-05	5.79962e-06	2.67037e-05	0.558612	0.478856	0.634219
Tonga	1999	0.541621	0.466409	0.612724	1.47e-05	7.75e-06	2.48e-05	1.19671e-05	4.568e-06	2.63576e-05	1.2728e-05	5.47724e-06	2.6455e-05	0.541581	0.466381	0.61267
Tonga	2000	0.525291	0.455525	0.591547	1.4e-05	7.66e-06	2.39e-05	1.16436e-05	4.454e-06	2.54434e-05	1.2216e-05	5.39488e-06	2.52915e-05	0.525253	0.455498	0.591517
Tonga	2001	0.509872	0.446539	0.569769	1.35e-05	7.33e-06	2.3e-05	1.13499e-05	4.287e-06	2.5144e-05	1.1748e-05	5.18243e-06	2.39428e-05	0.509835	0.446512	0.569716
Tonga	2002	0.495462	0.438935	0.548121	1.29e-05	6.88e-06	2.2e-05	1.10881e-05	4.131e-06	2.49096e-05	1.1322e-05	4.89988e-06	2.33061e-05	0.495427	0.438907	0.548075
Tonga	2003	0.482394	0.432633	0.527697	1.24e-05	6.62e-06	2.16e-05	1.08688e-05	4.206e-06	2.4595e-05	1.0945e-05	4.72285e-06	2.23869e-05	0.48236	0.432599	0.52766
Tonga	2004	0.470948	0.429441	0.509355	1.2e-05	6.38e-06	2.09e-05	1.06934e-05	4.236e-06	2.35141e-05	1.0621e-05	4.57008e-06	2.18085e-05	0.470914	0.429391	0.509322
Tonga	2005	0.461428	0.426534	0.495726	1.16e-05	6.11e-06	2.04e-05	1.05635e-05	4.095e-06	2.33499e-05	1.0352e-05	4.5011e-06	2.1616e-05	0.461396	0.42651	0.49568
Tonga	2006	0.453986	0.425081	0.485631	1.14e-05	5.99e-06	1.99e-05	1.04953e-05	3.961e-06	2.27343e-05	1.0139e-05	4.41617e-06	2.14302e-05	0.453954	0.42505	0.485587
Tonga	2007	0.452609	0.426156	0.480119	1.12e-05	5.91e-06	1.92e-05	1.06207e-05	3.915e-06	2.34998e-05	1.0096e-05	4.40839e-06	2.14256e-05	0.452577	0.426131	0.480083
Tonga	2008	0.452865	0.428028	0.479541	1.11e-05	5.95e-06	1.94e-05	1.07779e-05	3.975e-06	2.38875e-05	1.0092e-05	4.43463e-06	2.08255e-05	0.452833	0.427999	0.479506
Tonga	2009	0.453765	0.428456	0.480004	1.1e-05	5.97e-06	1.91e-05	1.096e-05	3.999e-06	2.39398e-05	1.0112e-05	4.45245e-06	2.042e-05	0.453733	0.428421	0.479981
Tonga	2010	0.454238	0.426758	0.481298	1.1e-05	6.01e-06	1.9e-05	1.11409e-05	4.085e-06	2.43233e-05	1.0133e-05	4.41362e-06	2.03631e-05	0.454205	0.42673	0.481263
Tonga	2011	0.453215	0.423062	0.482303	1.09e-05	6.05e-06	1.89e-05	1.12972e-05	4.16e-06	2.55263e-05	1.013e-05	4.28929e-06	2.05719e-05	0.453183	0.423033	0.482276
Tonga	2012	0.445778	0.410239	0.480211	1.07e-05	6.01e-06	1.9e-05	1.13176e-05	4.117e-06	2.52433e-05	9.9467e-06	4.20194e-06	2.02466e-05	0.445746	0.410209	0.480176
Tonga	2013	0.436277	0.395219	0.475842	1.05e-05	5.82e-06	1.83e-05	1.12828e-05	4.089e-06	2.51812e-05	9.7257e-06	4.15312e-06	1.96031e-05	0.436246	0.395193	0.475808
Tonga	2014	0.424875	0.378247	0.471616	1.02e-05	5.54e-06	1.77e-05	1.11883e-05	4.156e-06	2.53886e-05	9.4667e-06	3.90455e-06	1.87959e-05	0.424844	0.378226	0.47159
Tonga	2015	0.411822	0.358426	0.464727	9.91e-06	5.23e-06	1.75e-05	1.10416e-05	4.06e-06	2.53351e-05	9.1823e-06	3.83146e-06	1.8433e-05	0.411792	0.358408	0.464697
Tonga	2016	0.397424	0.340655	0.456669	9.59e-06	5.13e-06	1.68e-05	1.08545e-05	3.853e-06	2.52385e-05	8.8806e-06	3.68668e-06	1.7675e-05	0.397395	0.340633	0.45663
Tonga	2017	0.381806	0.321053	0.446493	9.24e-06	4.96e-06	1.61e-05	1.06291e-05	3.844e-06	2.42376e-05	8.5606e-06	3.46903e-06	1.70091e-05	0.381777	0.32104	0.446448
Tonga	2018	0.365412	0.299831	0.434177	8.86e-06	4.66e-06	1.54e-05	1.03858e-05	3.709e-06	2.37916e-05	8.2255e-06	3.30067e-06	1.62878e-05	0.365384	0.299804	0.434152
Tonga	2019	0.348548	0.280035	0.420692	8.48e-06	4.38e-06	1.5e-05	1.01096e-05	3.632e-06	2.37045e-05	7.8775e-06	3.17441e-06	1.61045e-05	0.348522	0.280024	0.420656
Tonga	2020	0.331505	0.26043	0.406494	8.1e-06	4.14e-06	1.44e-05	9.81555e-06	3.443e-06	2.28896e-05	7.5288e-06	3.01643e-06	1.56011e-05	0.33148	0.260413	0.406462
Tonga	2021	0.314494	0.242439	0.392958	7.72e-06	3.86e-06	1.39e-05	9.50985e-06	3.344e-06	2.18469e-05	7.1848e-06	2.87789e-06	1.47945e-05	0.31447	0.242422	0.392928
Vanuatu	1990	0.9388	0.908181	0.96138	0.007161	0.004008	0.011881	0.20174	0.113977	0.297931	1.7147e-05	8.12469e-06	3.16068e-05	0.729882	0.634387	0.82206
Vanuatu	1991	0.935227	0.903672	0.958817	0.006515	0.003697	0.010701	0.232563	0.140721	0.325948	1.5944e-05	7.61497e-06	2.93229e-05	0.696133	0.601372	0.791339
Vanuatu	1992	0.931355	0.899273	0.955648	0.005899	0.003409	0.00961	0.265357	0.171884	0.351156	1.4745e-05	7.0032e-06	2.67422e-05	0.660085	0.572714	0.756698
Vanuatu	1993	0.927274	0.89431	0.952418	0.005334	0.003104	0.008608	0.298668	0.210648	0.378343	1.3586e-05	6.38358e-06	2.50637e-05	0.623258	0.544166	0.712332
Vanuatu	1994	0.922951	0.88889	0.948444	0.00483	0.002907	0.007664	0.330881	0.248619	0.399694	1.2508e-05	5.87206e-06	2.30681e-05	0.587227	0.517113	0.668627
Vanuatu	1995	0.918342	0.884556	0.944377	0.004394	0.002719	0.006855	0.360149	0.286142	0.416502	1.1534e-05	5.38424e-06	2.10672e-05	0.553787	0.495924	0.626258
Vanuatu	1996	0.913557	0.880018	0.939575	0.004038	0.002536	0.006152	0.385312	0.322397	0.432811	1.0686e-05	5.05687e-06	1.91353e-05	0.524197	0.476297	0.583492
Vanuatu	1997	0.909009	0.87508	0.935347	0.003771	0.002432	0.005634	0.40597	0.354828	0.445224	9.9806e-06	4.7539e-06	1.76343e-05	0.499259	0.459737	0.548118
Vanuatu	1998	0.905068	0.871876	0.931311	0.003587	0.00238	0.005276	0.422694	0.379729	0.45584	9.3808e-06	4.50406e-06	1.67179e-05	0.478778	0.444948	0.517157
Vanuatu	1999	0.901007	0.867866	0.928014	0.003488	0.002421	0.005028	0.43503	0.401084	0.463016	8.8863e-06	4.32444e-06	1.60644e-05	0.462481	0.432861	0.493309
Vanuatu	2000	0.896924	0.865595	0.923721	0.003479	0.002496	0.004847	0.44366	0.416535	0.468898	8.4796e-06	4.12909e-06	1.54606e-05	0.449776	0.424597	0.475341
Vanuatu	2001	0.892888	0.86342	0.918552	0.00356	0.002639	0.00475	0.449438	0.42654	0.472554	8.1321e-06	3.90817e-06	1.49602e-05	0.439883	0.417678	0.462831
Vanuatu	2002	0.88894	0.860308	0.913248	0.003749	0.002888	0.004829	0.452938	0.431816	0.474253	7.8306e-06	3.68445e-06	1.45382e-05	0.432245	0.412061	0.452113
Vanuatu	2003	0.885067	0.858838	0.908395	0.004083	0.003295	0.005029	0.453973	0.434211	0.474047	7.5856e-06	3.5906e-06	1.3681e-05	0.427004	0.408038	0.445415
Vanuatu	2004	0.88139	0.856237	0.903296	0.004615	0.003869	0.005474	0.452418	0.433665	0.471613	7.3958e-06	3.55015e-06	1.3471e-05	0.42435	0.406071	0.440944
Vanuatu	2005	0.878001	0.85415	0.898428	0.005437	0.004734	0.006248	0.447418	0.429526	0.466039	7.2737e-06	3.52548e-06	1.33396e-05	0.425139	0.406699	0.440535
Vanuatu	2006	0.875101	0.852413	0.893703	0.006748	0.005965	0.007624	0.437276	0.41967	0.454497	7.2402e-06	3.5573e-06	1.3167e-05	0.43107	0.413242	0.446195
Vanuatu	2007	0.874337	0.85425	0.891437	0.008925	0.007931	0.010101	0.413024	0.395468	0.431323	7.4764e-06	3.66457e-06	1.37892e-05	0.452381	0.434223	0.468994
Vanuatu	2008	0.874403	0.855114	0.891628	0.012432	0.01102	0.01407	0.372781	0.350646	0.394492	7.938e-06	3.87648e-06	1.45402e-05	0.489182	0.467528	0.511054
Vanuatu	2009	0.874871	0.856051	0.892166	0.018166	0.01605	0.020423	0.306043	0.276646	0.334639	8.7247e-06	4.3218e-06	1.58324e-05	0.550654	0.518696	0.579889
Vanuatu	2010	0.875442	0.855503	0.89322	0.026318	0.023288	0.029655	0.228145	0.192587	0.267333	9.587e-06	4.75639e-06	1.78078e-05	0.62097	0.581029	0.657222
Vanuatu	2011	0.876108	0.853527	0.894367	0.036038	0.032186	0.040194	0.155799	0.120914	0.197383	1.028e-05	5.08705e-06	1.89735e-05	0.684261	0.643522	0.721778
Vanuatu	2012	0.877095	0.854885	0.896306	0.045659	0.041411	0.050346	0.101798	0.0711716	0.138822	1.0628e-05	5.3615e-06	1.98259e-05	0.729627	0.691651	0.763193
Vanuatu	2013	0.877816	0.855199	0.898672	0.05301	0.048169	0.058449	0.0652254	0.0419796	0.0956147	1.0721e-05	5.42478e-06	2.00537e-05	0.75957	0.726993	0.790274
Vanuatu	2014	0.876851	0.853047	0.898486	0.054153	0.0484	0.060362	0.0419806	0.0249996	0.0654399	1.0703e-05	5.35855e-06	1.99625e-05	0.780706	0.751121	0.808504
Vanuatu	2015	0.875269	0.849631	0.898279	0.052123	0.045831	0.059612	0.0273531	0.0153231	0.0457963	1.0592e-05	5.30259e-06	1.94214e-05	0.795783	0.766626	0.822327
Vanuatu	2016	0.87311	0.84568	0.898187	0.048021	0.041028	0.056559	0.0181466	0.009729	0.0315822	1.0438e-05	5.24357e-06	1.92349e-05	0.806932	0.777903	0.834318
Vanuatu	2017	0.867076	0.836451	0.895232	0.043722	0.035843	0.053381	0.0144582	0.0074749	0.0259459	1.0231e-05	5.09467e-06	1.9208e-05	0.808885	0.776707	0.838451
Vanuatu	2018	0.860112	0.823948	0.890593	0.039328	0.030677	0.049438	0.0119048	0.0058679	0.0219119	1.0015e-05	5.01388e-06	1.87484e-05	0.80887	0.771782	0.841164
Vanuatu	2019	0.852232	0.810458	0.88626	0.035167	0.026163	0.045632	0.0100182	0.004816	0.0189667	9.778e-06	4.82223e-06	1.83489e-05	0.807037	0.767033	0.842268
Vanuatu	2020	0.843397	0.797508	0.881922	0.031316	0.02224	0.041634	0.00861214	0.0040546	0.0168001	9.533e-06	4.70376e-06	1.77283e-05	0.803459	0.758393	0.842502
Vanuatu	2021	0.833617	0.782233	0.877636	0.027848	0.019041	0.038197	0.00754276	0.0034653	0.015063	9.281e-06	4.65845e-06	1.71328e-05	0.798218	0.746904	0.840922
Armenia	1990	0.150902	0.105993	0.207123	0.004972	0.002258	0.009756	0.000378585	0.0001098	0.000875741	0.00990829	0.00415808	0.019992	0.135644	0.095331	0.187479
Armenia	1991	0.152027	0.107137	0.208863	0.005041	0.002297	0.009804	0.00038411	0.0001113	0.000879016	0.0101496	0.00431473	0.0200057	0.136453	0.096522	0.18797
Armenia	1992	0.153789	0.110565	0.209942	0.005078	0.002272	0.009811	0.000388814	0.0001143	0.000922372	0.0104378	0.00446662	0.0203983	0.137884	0.098518	0.188478
Armenia	1993	0.155817	0.113419	0.208607	0.005102	0.00229	0.009718	0.000393192	0.0001156	0.000958241	0.0107534	0.00462611	0.020953	0.139568	0.099599	0.189234
Armenia	1994	0.158161	0.115845	0.207407	0.005127	0.002319	0.009644	0.000397567	0.0001212	0.000957217	0.0110987	0.004821	0.0213956	0.141537	0.10229	0.18798
Armenia	1995	0.1605	0.118218	0.209186	0.005146	0.002333	0.009613	0.000401521	0.0001278	0.000940855	0.0114589	0.00496624	0.0221553	0.143493	0.105239	0.188194
Armenia	1996	0.162288	0.120907	0.209402	0.005155	0.00235	0.009545	0.000404546	0.0001314	0.000925557	0.0118146	0.00512001	0.0226651	0.144914	0.107559	0.189076
Armenia	1997	0.163767	0.122726	0.210563	0.005149	0.002366	0.009516	0.000406363	0.0001355	0.000915729	0.0121715	0.00532678	0.0231537	0.14604	0.108343	0.186784
Armenia	1998	0.164643	0.125902	0.208775	0.005124	0.002293	0.009337	0.000406902	0.0001318	0.00091594	0.0125069	0.00554506	0.0232638	0.146605	0.110675	0.186
Armenia	1999	0.164834	0.12663	0.206088	0.005074	0.002329	0.009313	0.000405051	0.0001298	0.000927787	0.0128034	0.0056053	0.0241547	0.146552	0.112228	0.183143
Armenia	2000	0.163572	0.127545	0.202684	0.004978	0.002291	0.009058	0.000399395	0.0001306	0.000909504	0.0130011	0.00572103	0.0247552	0.145193	0.111246	0.181567
Armenia	2001	0.155563	0.121596	0.195395	0.004683	0.002154	0.008659	0.000378097	0.0001285	0.000898816	0.0126536	0.00551898	0.0238282	0.137848	0.105976	0.174396
Armenia	2002	0.143153	0.110356	0.181104	0.004271	0.001923	0.007954	0.000346494	0.0001156	0.000813749	0.0119191	0.00521604	0.0229863	0.126616	0.097124	0.161598
Armenia	2003	0.130608	0.100136	0.166119	0.003863	0.00173	0.007307	0.000315197	0.0001008	0.000745318	0.0111376	0.00476057	0.0216502	0.115292	0.087421	0.148644
Armenia	2004	0.118107	0.089146	0.152105	0.003458	0.001544	0.006683	0.000283861	9.143e-05	0.0006828	0.0103239	0.00446316	0.0200511	0.104042	0.077968	0.135158
Armenia	2005	0.106342	0.078162	0.138923	0.003077	0.00139	0.00606	0.000254255	8.52e-05	0.000617507	0.00952542	0.00419704	0.0182934	0.093486	0.068452	0.123535
Armenia	2006	0.095421	0.069129	0.125547	0.002729	0.001229	0.005247	0.000227007	7.548e-05	0.000559621	0.00876009	0.0039328	0.0165943	0.083705	0.060227	0.11257
Armenia	2007	0.084869	0.060557	0.113773	0.002401	0.001075	0.00458	0.000200863	6.679e-05	0.000489874	0.00799166	0.00362408	0.0154307	0.074276	0.052099	0.100919
Armenia	2008	0.075004	0.052263	0.10163	0.002096	0.000933	0.004003	0.000176678	5.718e-05	0.0004393	0.00724622	0.0033129	0.0140065	0.065486	0.044865	0.090593
Armenia	2009	0.065951	0.045897	0.090846	0.001809	0.000821	0.00343	0.000154495	5.006e-05	0.000385272	0.00653748	0.00292843	0.0125924	0.05745	0.039025	0.080823
Armenia	2010	0.057717	0.039461	0.080382	0.00156	0.000709	0.002935	0.000134996	4.22e-05	0.0003377	0.00587412	0.00259296	0.0110876	0.050148	0.033576	0.070764
Armenia	2011	0.051244	0.034286	0.072691	0.001442	0.000678	0.002724	0.000127048	3.896e-05	0.000323842	0.00515598	0.00233865	0.00959558	0.044519	0.02972	0.063651
Armenia	2012	0.045392	0.030033	0.065321	0.001332	0.000626	0.002531	0.000119476	3.708e-05	0.000307973	0.00450954	0.00201787	0.00863217	0.03943	0.026046	0.056927
Armenia	2013	0.040001	0.02593	0.057467	0.001226	0.000571	0.002357	0.000111732	3.394e-05	0.000280107	0.00391514	0.00171745	0.00751579	0.034749	0.022414	0.050659
Armenia	2014	0.037831	0.024443	0.054726	0.001082	0.000503	0.002078	0.000107863	3.251e-05	0.000268986	0.00386476	0.00168103	0.00744708	0.032777	0.020839	0.048013
Armenia	2015	0.035747	0.023261	0.05209	0.000957	0.000443	0.001828	0.000104572	3.158e-05	0.000266337	0.00379863	0.0017054	0.00737397	0.030886	0.019593	0.044773
Armenia	2016	0.033845	0.021794	0.049161	0.000863	0.000403	0.001645	0.000102812	3.139e-05	0.000260537	0.0037274	0.00170596	0.00722747	0.029151	0.018324	0.042214
Armenia	2017	0.031972	0.020313	0.046667	0.00083	0.000376	0.001564	9.95811e-05	3.09e-05	0.000247983	0.00353072	0.00160861	0.00688806	0.027512	0.017195	0.040152
Armenia	2018	0.030333	0.018876	0.045115	0.000805	0.000355	0.001527	9.70424e-05	3.016e-05	0.000238559	0.0033406	0.00150533	0.0065007	0.026091	0.01619	0.038602
Armenia	2019	0.028824	0.017948	0.042831	0.000784	0.000346	0.001517	9.49711e-05	2.989e-05	0.000233447	0.00315314	0.00139085	0.00612466	0.024792	0.015383	0.037205
Armenia	2020	0.027495	0.017063	0.040819	0.000767	0.000335	0.001507	9.34424e-05	2.914e-05	0.000229588	0.00298027	0.00129646	0.00577911	0.023655	0.014698	0.035726
Armenia	2021	0.026306	0.016458	0.039533	0.000754	0.000327	0.001456	9.23246e-05	2.872e-05	0.000226488	0.00281674	0.00123552	0.00550337	0.022643	0.014102	0.03397
Azerbaijan	1990	0.424599	0.362692	0.498545	0.003237	0.001825	0.005304	0.000539827	0.0002014	0.00114864	0.00130481	0.000660542	0.00237287	0.419517	0.35788	0.492258
Azerbaijan	1991	0.421162	0.364941	0.488272	0.003368	0.001908	0.005471	0.000541958	0.000201	0.00116114	0.001446	0.000755929	0.00253501	0.415806	0.358807	0.482685
Azerbaijan	1992	0.417871	0.362063	0.478054	0.003494	0.001996	0.005601	0.000542557	0.0002006	0.00117375	0.00160685	0.00086936	0.00273978	0.412227	0.357715	0.472716
Azerbaijan	1993	0.413316	0.362139	0.466739	0.003602	0.002112	0.005738	0.000540399	0.0002051	0.00117728	0.00177941	0.000980059	0.00297328	0.407394	0.356486	0.460809
Azerbaijan	1994	0.407165	0.358854	0.454797	0.003684	0.002217	0.00572	0.000535168	0.000203	0.00113899	0.00195637	0.00110074	0.00319298	0.40099	0.353808	0.447924
Azerbaijan	1995	0.398572	0.354359	0.444944	0.003721	0.002281	0.005838	0.0005258	0.0001961	0.00113608	0.00212506	0.0012296	0.00337667	0.3922	0.348831	0.436772
Azerbaijan	1996	0.37792	0.335653	0.420574	0.003909	0.002404	0.006075	0.000498767	0.0001884	0.00110522	0.0026771	0.00162003	0.00415108	0.370836	0.328955	0.412771
Azerbaijan	1997	0.355926	0.313791	0.396282	0.004055	0.002537	0.006162	0.000469092	0.0001803	0.00102051	0.00330571	0.00208909	0.00503883	0.348096	0.307927	0.387394
Azerbaijan	1998	0.333328	0.291665	0.371257	0.004156	0.002648	0.006281	0.000438411	0.0001703	0.000938091	0.003985	0.00250796	0.00602533	0.324748	0.284183	0.362563
Azerbaijan	1999	0.31053	0.270794	0.349523	0.004216	0.00274	0.006366	0.000407971	0.0001587	0.000889314	0.00466775	0.00293064	0.00702901	0.301238	0.262634	0.339737
Azerbaijan	2000	0.287803	0.249295	0.326317	0.004225	0.002766	0.006442	0.000377928	0.0001477	0.000827817	0.00528971	0.00335307	0.00795328	0.277911	0.240341	0.315383
Azerbaijan	2001	0.262818	0.224102	0.30133	0.003845	0.002448	0.00588	0.00035488	0.0001329	0.000776997	0.00480255	0.00296488	0.00719808	0.253816	0.215959	0.289198
Azerbaijan	2002	0.239063	0.200992	0.276583	0.003466	0.002214	0.005373	0.000332152	0.0001251	0.000733429	0.00423922	0.00260662	0.00643418	0.231025	0.194471	0.267589
Azerbaijan	2003	0.216854	0.180213	0.253314	0.003102	0.00195	0.004762	0.000310014	0.0001148	0.000681091	0.00365203	0.00216454	0.00558322	0.20979	0.174091	0.246032
Azerbaijan	2004	0.196129	0.16184	0.233642	0.002756	0.001691	0.004316	0.000285262	0.0001037	0.00061597	0.00308415	0.00177707	0.00474999	0.190003	0.155909	0.226612
Azerbaijan	2005	0.177359	0.143618	0.215811	0.002455	0.001473	0.003894	0.000263625	9.226e-05	0.000594267	0.00257247	0.00142603	0.00408444	0.172068	0.139267	0.20986
Azerbaijan	2006	0.159838	0.128272	0.196005	0.002186	0.001279	0.003557	0.000238404	8.456e-05	0.000533457	0.00211826	0.00115135	0.00347012	0.155296	0.124339	0.191347
Azerbaijan	2007	0.145845	0.114901	0.182187	0.001967	0.001129	0.003137	0.000219675	7.829e-05	0.000491728	0.001754	0.000932597	0.00292435	0.141904	0.112074	0.176511
Azerbaijan	2008	0.133291	0.104531	0.167839	0.001768	0.001002	0.002913	0.000202758	7.057e-05	0.000464628	0.00145095	0.000767581	0.00254394	0.129869	0.101816	0.163363
Azerbaijan	2009	0.122061	0.095126	0.154668	0.001587	0.00087	0.002657	0.000187368	6.477e-05	0.000434958	0.0012018	0.000607552	0.00218599	0.119085	0.09276	0.151407
Azerbaijan	2010	0.112037	0.085734	0.145054	0.001427	0.000762	0.002435	0.000173633	6.033e-05	0.000411325	0.00099927	0.000494577	0.00187389	0.109437	0.083734	0.141101
Azerbaijan	2011	0.102784	0.077867	0.133571	0.001281	0.000673	0.002201	0.000167133	5.715e-05	0.000405242	0.0008312	0.00041016	0.0015752	0.100505	0.076279	0.130586
Azerbaijan	2012	0.096593	0.071958	0.126872	0.001177	0.000607	0.00206	0.000164711	5.672e-05	0.000390248	0.00071045	0.000341778	0.00134047	0.094541	0.07046	0.124397
Azerbaijan	2013	0.090675	0.066455	0.121191	0.001081	0.00055	0.001871	0.000153456	5.38e-05	0.000364092	0.00060791	0.000289271	0.00116468	0.088832	0.064758	0.118788
Azerbaijan	2014	0.086664	0.062363	0.11702	0.001011	0.0005	0.001802	0.000147403	5.136e-05	0.000354835	0.00053196	0.00024991	0.00105726	0.084973	0.061258	0.115407
Azerbaijan	2015	0.082874	0.059514	0.1137	0.000948	0.00046	0.001719	0.000139629	4.823e-05	0.000331565	0.00046822	0.000211567	0.000931858	0.081318	0.058655	0.111343
Azerbaijan	2016	0.07951	0.057002	0.109432	0.000894	0.000426	0.001625	0.000135002	4.667e-05	0.000317567	0.00041583	0.000182638	0.000846218	0.078066	0.056127	0.107298
Azerbaijan	2017	0.077033	0.055131	0.106647	0.000854	0.000395	0.001611	0.000135004	4.498e-05	0.000323697	0.00037463	0.000159529	0.000765689	0.07567	0.054336	0.104913
Azerbaijan	2018	0.074903	0.053076	0.104292	0.000822	0.00038	0.001545	0.000135759	4.434e-05	0.000324894	0.00034058	0.000140732	0.000706071	0.073605	0.052375	0.102501
Azerbaijan	2019	0.072806	0.051121	0.103619	0.000794	0.000365	0.001522	0.000133926	4.534e-05	0.000318697	0.00031061	0.000128371	0.000642099	0.071568	0.050094	0.101419
Azerbaijan	2020	0.07093	0.04895	0.101897	0.000769	0.000351	0.001488	0.000132347	4.465e-05	0.000311804	0.00028547	0.000117423	0.000585987	0.069743	0.048386	0.10024
Azerbaijan	2021	0.069219	0.047642	0.099365	0.000748	0.00034	0.001431	0.00013101	4.267e-05	0.000306777	0.00026399	0.000108387	0.000545183	0.068076	0.04661	0.097806
Georgia	1990	0.403053	0.311632	0.506086	0.002202	0.001098	0.00405	0.000247895	8.726e-05	0.0005558	0.00058695	0.000267736	0.00117912	0.400017	0.308928	0.501549
Georgia	1991	0.404537	0.318004	0.505034	0.002183	0.0011	0.003931	0.000251659	8.91e-05	0.00054312	0.00061335	0.000281422	0.00121224	0.401489	0.315993	0.502132
Georgia	1992	0.407315	0.320122	0.504956	0.00215	0.001076	0.003889	0.00025491	9.108e-05	0.000558637	0.00064293	0.000287873	0.00125531	0.404267	0.318257	0.500693
Georgia	1993	0.410783	0.32767	0.500065	0.002111	0.001072	0.003816	0.000257899	9.482e-05	0.000559568	0.00067486	0.000304441	0.00130033	0.40774	0.325689	0.496879
Georgia	1994	0.414668	0.333995	0.501541	0.002068	0.001055	0.003693	0.000260487	9.802e-05	0.000550974	0.00070891	0.000320237	0.00134564	0.411631	0.331532	0.497228
Georgia	1995	0.419005	0.340144	0.502777	0.002023	0.001059	0.003559	0.000262639	0.0001017	0.0005481	0.00074458	0.000341849	0.00141334	0.415975	0.33786	0.499354
Georgia	1996	0.423947	0.345656	0.503767	0.001983	0.001047	0.003446	0.000264323	0.0001027	0.000542615	0.0007847	0.00037178	0.00148879	0.420915	0.342956	0.50001
Georgia	1997	0.429593	0.353546	0.504592	0.001948	0.001047	0.003354	0.000265987	0.0001029	0.000546181	0.00082613	0.000394313	0.00155409	0.426553	0.350732	0.500963
Georgia	1998	0.435603	0.36462	0.502772	0.00191	0.001044	0.003257	0.000266984	0.0001024	0.000540691	0.00086701	0.000415978	0.00158597	0.43256	0.361813	0.499396
Georgia	1999	0.441972	0.376278	0.502076	0.001875	0.001039	0.003187	0.000267667	0.0001044	0.000541984	0.00090469	0.000445591	0.00161576	0.438924	0.373659	0.498607
Georgia	2000	0.44871	0.390249	0.503556	0.001851	0.001043	0.003091	0.000268684	0.0001065	0.00055345	0.00093735	0.00047381	0.00167398	0.445653	0.386572	0.500609
Georgia	2001	0.458064	0.404653	0.509265	0.00184	0.001047	0.003017	0.000272126	0.0001094	0.000554951	0.00095343	0.000487758	0.00168814	0.454999	0.4017	0.505643
Georgia	2002	0.466549	0.420913	0.513729	0.001836	0.001062	0.003035	0.000274853	0.0001118	0.000549021	0.00095815	0.000495361	0.00168286	0.46348	0.418082	0.510704
Georgia	2003	0.473938	0.433621	0.51651	0.001836	0.001067	0.003054	0.000276711	0.0001136	0.000556617	0.00094541	0.000495936	0.00166223	0.47088	0.430523	0.512803
Georgia	2004	0.473288	0.435318	0.512354	0.001811	0.001047	0.002888	0.000254575	0.000105	0.00050639	0.0008107	0.000430051	0.00141137	0.470411	0.433083	0.509055
Georgia	2005	0.470712	0.434817	0.509135	0.001789	0.001029	0.002877	0.000234115	9.596e-05	0.000466985	0.00068837	0.000365883	0.00118968	0.468	0.432018	0.506653
Georgia	2006	0.455683	0.418067	0.494993	0.001718	0.000983	0.002703	0.000226534	9.102e-05	0.000458603	0.00061319	0.000321414	0.00108604	0.453125	0.415764	0.49241
Georgia	2007	0.440833	0.40418	0.479713	0.001646	0.000935	0.002615	0.000218094	8.749e-05	0.000438115	0.00054082	0.000273318	0.000959579	0.438429	0.40192	0.477044
Georgia	2008	0.422876	0.385123	0.464215	0.00157	0.0009	0.002491	0.000209328	8.261e-05	0.000428495	0.00047323	0.000229474	0.000850023	0.420624	0.383235	0.461749
Georgia	2009	0.402268	0.362527	0.446686	0.001491	0.000856	0.002386	0.000200434	7.922e-05	0.000403959	0.00041194	0.000194246	0.000748461	0.400164	0.360594	0.444203
Georgia	2010	0.379479	0.338315	0.426581	0.001415	0.000808	0.002287	0.000191784	7.596e-05	0.000398948	0.00035778	0.000162571	0.000660099	0.377515	0.336238	0.423731
Georgia	2011	0.348177	0.304001	0.396659	0.001369	0.00078	0.002298	0.000194635	7.541e-05	0.000404981	0.00032451	0.000146575	0.000613066	0.346289	0.302228	0.394267
Georgia	2012	0.316745	0.270787	0.367728	0.00133	0.000753	0.002267	0.000198343	7.596e-05	0.000411621	0.00029486	0.000133466	0.000564029	0.314922	0.269352	0.364964
Georgia	2013	0.286165	0.238244	0.336784	0.001292	0.000724	0.002209	0.000200119	7.454e-05	0.000422331	0.00026455	0.000116355	0.000511584	0.284409	0.236281	0.334833
Georgia	2014	0.268776	0.219357	0.322374	0.001289	0.000689	0.002214	0.000197324	7.267e-05	0.000420277	0.00025086	0.00011177	0.000487136	0.267039	0.218148	0.320353
Georgia	2015	0.251219	0.200539	0.305676	0.00129	0.000676	0.002273	0.00019426	6.982e-05	0.000420383	0.00023742	0.000106383	0.000485078	0.249498	0.1993	0.304056
Georgia	2016	0.234353	0.183863	0.29205	0.001301	0.000672	0.002265	0.000192204	6.756e-05	0.000427689	0.00022443	9.80587e-05	0.000452174	0.232636	0.182021	0.290193
Georgia	2017	0.220937	0.17039	0.283626	0.001308	0.000656	0.002324	0.000189903	6.415e-05	0.000425975	0.00021322	9.09006e-05	0.000428984	0.219227	0.169092	0.280535
Georgia	2018	0.208798	0.157581	0.274097	0.00132	0.000648	0.002406	0.000188126	6.243e-05	0.000425231	0.00020266	8.58017e-05	0.000408108	0.207088	0.156297	0.271729
Georgia	2019	0.197749	0.146067	0.264043	0.001325	0.000631	0.002386	0.000185303	6.105e-05	0.000421133	0.00019066	7.89655e-05	0.000382185	0.196048	0.144905	0.26164
Georgia	2020	0.187594	0.136391	0.253278	0.001324	0.000625	0.00243	0.000182189	6.001e-05	0.000416197	0.00017989	7.4622e-05	0.00036095	0.185908	0.135478	0.251525
Georgia	2021	0.178281	0.128846	0.244308	0.001321	0.000633	0.002415	0.000179182	5.968e-05	0.000417268	0.00017045	6.83172e-05	0.000349455	0.17661	0.127635	0.241897
Kazakhstan	1990	0.302151	0.231743	0.385779	0.210911	0.152551	0.285443	2.37188e-05	7.448e-06	5.35761e-05	0.0316277	0.0148891	0.0580702	0.059588	0.033434	0.094653
Kazakhstan	1991	0.298202	0.228074	0.379242	0.211699	0.15663	0.28168	2.27293e-05	7.214e-06	5.2181e-05	0.0303243	0.0143779	0.0548162	0.056156	0.031678	0.089422
Kazakhstan	1992	0.295288	0.226776	0.374597	0.213123	0.159775	0.278691	2.18068e-05	6.871e-06	5.11477e-05	0.0291011	0.0137608	0.052076	0.053042	0.029917	0.08384
Kazakhstan	1993	0.293083	0.22778	0.368004	0.214815	0.162335	0.27791	2.09187e-05	6.693e-06	4.85844e-05	0.0279994	0.0134044	0.0501062	0.050247	0.028769	0.078777
Kazakhstan	1994	0.291454	0.230217	0.361632	0.216706	0.165062	0.277082	2.00752e-05	6.511e-06	4.77171e-05	0.0270011	0.0136406	0.0482622	0.047727	0.027699	0.074995
Kazakhstan	1995	0.28986	0.231815	0.354061	0.218433	0.16916	0.275436	1.92642e-05	6.257e-06	4.54984e-05	0.0260574	0.0130483	0.0452752	0.045351	0.026377	0.069468
Kazakhstan	1996	0.287557	0.234823	0.344162	0.219439	0.172746	0.270497	1.84198e-05	5.999e-06	4.40145e-05	0.0251327	0.0127719	0.0422871	0.042967	0.025419	0.065123
Kazakhstan	1997	0.284843	0.235187	0.337812	0.219861	0.177136	0.267499	1.76032e-05	5.786e-06	4.12459e-05	0.0242702	0.0127297	0.0397636	0.040695	0.024221	0.060648
Kazakhstan	1998	0.281883	0.234969	0.329647	0.219798	0.179797	0.2632	1.68218e-05	5.698e-06	3.98347e-05	0.0234819	0.0126921	0.037342	0.038586	0.023399	0.056791
Kazakhstan	1999	0.278578	0.234723	0.323455	0.219142	0.181463	0.258475	1.6085e-05	5.59e-06	3.71399e-05	0.0227607	0.0126816	0.0350587	0.036659	0.023007	0.053435
Kazakhstan	2000	0.270324	0.228085	0.312235	0.214198	0.179997	0.251063	1.5154e-05	5.387e-06	3.52189e-05	0.0217538	0.0125963	0.0334086	0.034356	0.021975	0.049791
Kazakhstan	2001	0.262035	0.221566	0.30257	0.208821	0.177116	0.243868	1.4346e-05	5.155e-06	3.34043e-05	0.0208705	0.012486	0.0316249	0.032329	0.021573	0.046786
Kazakhstan	2002	0.253302	0.215414	0.29277	0.202555	0.170794	0.236802	1.36706e-05	5.012e-06	3.09762e-05	0.0201262	0.0124782	0.0293004	0.030606	0.020978	0.043411
Kazakhstan	2003	0.243984	0.206972	0.282193	0.195254	0.164314	0.22736	1.31365e-05	4.849e-06	2.96534e-05	0.0195283	0.0123796	0.0282941	0.029188	0.020407	0.040832
Kazakhstan	2004	0.233459	0.19942	0.271429	0.186382	0.157086	0.216878	1.2726e-05	4.633e-06	2.86944e-05	0.0190596	0.0125691	0.0271424	0.028004	0.019898	0.038269
Kazakhstan	2005	0.222322	0.189515	0.257849	0.176354	0.148914	0.205557	1.25128e-05	4.442e-06	2.81537e-05	0.018799	0.0127784	0.0263357	0.027155	0.019511	0.037161
Kazakhstan	2006	0.209949	0.178252	0.244168	0.16469	0.138763	0.193329	1.24404e-05	4.456e-06	2.77609e-05	0.0187056	0.0129712	0.0256171	0.026541	0.019009	0.036667
Kazakhstan	2007	0.194708	0.163215	0.227026	0.149277	0.124579	0.17663	1.28904e-05	4.626e-06	2.85142e-05	0.0190072	0.0132929	0.0256472	0.026412	0.018986	0.03644
Kazakhstan	2008	0.179419	0.148831	0.212242	0.133491	0.111197	0.160618	1.34795e-05	4.91e-06	3.04909e-05	0.019427	0.0136383	0.0264211	0.026488	0.018818	0.036471
Kazakhstan	2009	0.164566	0.135227	0.197996	0.118039	0.096865	0.144474	1.41672e-05	5.25e-06	3.14549e-05	0.0198705	0.013769	0.0273212	0.026642	0.018802	0.036784
Kazakhstan	2010	0.150459	0.121015	0.183545	0.10359	0.083649	0.128656	1.48782e-05	5.516e-06	3.29663e-05	0.0201751	0.0137226	0.0286118	0.026679	0.018439	0.037494
Kazakhstan	2011	0.137665	0.108987	0.170712	0.090902	0.07083	0.114025	1.58413e-05	5.676e-06	3.49673e-05	0.0201215	0.0134233	0.0292513	0.026626	0.017964	0.03769
Kazakhstan	2012	0.125632	0.097789	0.158109	0.079505	0.059876	0.101634	1.67497e-05	6.064e-06	3.67479e-05	0.0198002	0.0127739	0.0294291	0.02631	0.017553	0.037074
Kazakhstan	2013	0.114069	0.08731	0.14677	0.069316	0.05096	0.090187	1.74568e-05	6.2e-06	3.8264e-05	0.0191408	0.011674	0.0291514	0.025595	0.016881	0.036777
Kazakhstan	2014	0.103751	0.078252	0.135084	0.060732	0.043829	0.080902	1.80416e-05	6.371e-06	4.12792e-05	0.0183272	0.0108384	0.02867	0.024674	0.016168	0.036086
Kazakhstan	2015	0.094001	0.069292	0.123472	0.053257	0.037755	0.0722	1.83992e-05	6.61e-06	4.07867e-05	0.0172868	0.00994866	0.027968	0.023439	0.015161	0.035038
Kazakhstan	2016	0.088823	0.064304	0.118931	0.049612	0.034113	0.068399	1.84429e-05	6.849e-06	4.10194e-05	0.0166289	0.00930328	0.0276272	0.022563	0.014249	0.034138
Kazakhstan	2017	0.085043	0.061102	0.115765	0.047029	0.031342	0.065715	1.85626e-05	6.777e-06	4.10472e-05	0.0161179	0.0087812	0.0272899	0.021877	0.013543	0.033539
Kazakhstan	2018	0.081706	0.057934	0.111826	0.044995	0.029218	0.063903	1.85943e-05	6.689e-06	4.16488e-05	0.0155672	0.00830006	0.0265585	0.021125	0.0129	0.03233
Kazakhstan	2019	0.078554	0.054382	0.107999	0.043284	0.027277	0.062983	1.84975e-05	6.655e-06	4.20052e-05	0.014961	0.00770854	0.0261811	0.020291	0.012127	0.031756
Kazakhstan	2020	0.075748	0.051336	0.105105	0.041893	0.025791	0.061776	1.83469e-05	6.413e-06	4.24618e-05	0.0143663	0.00716805	0.0254211	0.019471	0.011522	0.030814
Kazakhstan	2021	0.073216	0.04934	0.102106	0.040752	0.025088	0.06083	1.81738e-05	6.329e-06	4.1716e-05	0.0137824	0.0067956	0.024686	0.018663	0.010784	0.029926
Kyrgyzstan	1990	0.43292	0.330288	0.533088	0.050921	0.026636	0.085447	0.0172553	0.006091	0.0376291	0.0494598	0.0235852	0.0895554	0.315283	0.228492	0.405649
Kyrgyzstan	1991	0.427787	0.326291	0.52839	0.054537	0.028749	0.091847	0.0179178	0.0065776	0.0389935	0.0491483	0.0234284	0.0896215	0.306184	0.220153	0.394081
Kyrgyzstan	1992	0.424287	0.324135	0.522303	0.058619	0.031637	0.097141	0.0186666	0.0069934	0.0392982	0.0490213	0.0237026	0.0868837	0.29798	0.213326	0.384373
Kyrgyzstan	1993	0.42159	0.32262	0.518213	0.063139	0.035161	0.104107	0.0194976	0.0073399	0.0407112	0.0489661	0.0244868	0.0849546	0.289988	0.207917	0.373
Kyrgyzstan	1994	0.41974	0.319779	0.513933	0.067978	0.038703	0.110978	0.0204311	0.0079515	0.0414764	0.0490128	0.025626	0.0839435	0.282318	0.205451	0.362907
Kyrgyzstan	1995	0.418339	0.320524	0.512811	0.073016	0.042693	0.116061	0.0214806	0.0087956	0.0426751	0.0491235	0.0260136	0.0846642	0.274718	0.202294	0.352458
Kyrgyzstan	1996	0.41692	0.323614	0.508271	0.07853	0.047776	0.121933	0.0226302	0.0093333	0.0435306	0.0497085	0.0262599	0.0849266	0.266051	0.196652	0.34271
Kyrgyzstan	1997	0.415432	0.324881	0.504266	0.084223	0.052148	0.128639	0.0239245	0.0100466	0.045467	0.0503087	0.0270871	0.0818679	0.256977	0.192349	0.328214
Kyrgyzstan	1998	0.41432	0.328425	0.499875	0.089947	0.057028	0.133691	0.0253836	0.0109535	0.0475511	0.0509737	0.0283901	0.0824132	0.248015	0.18709	0.314834
Kyrgyzstan	1999	0.413324	0.330135	0.495454	0.095461	0.06189	0.137215	0.0270599	0.0122434	0.0490611	0.0516648	0.0296102	0.0837492	0.239139	0.184022	0.300227
Kyrgyzstan	2000	0.412341	0.333813	0.4897	0.100424	0.066956	0.140598	0.0289777	0.014087	0.0523182	0.0524305	0.0311224	0.0826136	0.230509	0.177642	0.287544
Kyrgyzstan	2001	0.413165	0.342228	0.486324	0.10501	0.071856	0.143301	0.0315864	0.0156804	0.0541191	0.0533669	0.0330436	0.0805327	0.223202	0.173469	0.277334
Kyrgyzstan	2002	0.413577	0.346193	0.481492	0.10836	0.076142	0.145034	0.0346043	0.0185994	0.0563444	0.0544074	0.0353813	0.0796279	0.216206	0.169923	0.267125
Kyrgyzstan	2003	0.413245	0.351013	0.475935	0.109966	0.079893	0.14391	0.0381278	0.0214794	0.0603376	0.0555487	0.0375301	0.0779938	0.209602	0.167438	0.257066
Kyrgyzstan	2004	0.410873	0.352703	0.468464	0.109045	0.082032	0.140678	0.0421689	0.0249287	0.0634953	0.0567305	0.0403535	0.0765008	0.202929	0.163735	0.245455
Kyrgyzstan	2005	0.406514	0.353914	0.460269	0.104855	0.079971	0.133434	0.0466951	0.0289326	0.0680613	0.0579897	0.0428244	0.0763509	0.196975	0.160636	0.235602
Kyrgyzstan	2006	0.399924	0.350717	0.449628	0.097375	0.074745	0.123979	0.0517954	0.033594	0.0726146	0.0595144	0.0457234	0.0767788	0.191238	0.157451	0.224645
Kyrgyzstan	2007	0.387458	0.341756	0.433552	0.081809	0.063567	0.103672	0.0565104	0.0389218	0.0769406	0.0610513	0.0480498	0.076828	0.188087	0.157445	0.218867
Kyrgyzstan	2008	0.37328	0.331026	0.416583	0.066302	0.051902	0.083925	0.0605143	0.0441558	0.0799138	0.0619034	0.0497436	0.0774096	0.18456	0.156332	0.212757
Kyrgyzstan	2009	0.357995	0.317668	0.399525	0.052138	0.040627	0.066792	0.0630809	0.0484647	0.0807347	0.0618765	0.0507224	0.075547	0.1809	0.154476	0.207432
Kyrgyzstan	2010	0.342197	0.30497	0.381007	0.04023	0.030971	0.052116	0.0635797	0.0509895	0.0778563	0.0608525	0.0504491	0.0739536	0.177535	0.154814	0.203162
Kyrgyzstan	2011	0.326977	0.2914	0.362952	0.030924	0.023468	0.040184	0.0623909	0.0517878	0.0743974	0.0590446	0.0489505	0.0704717	0.174618	0.152962	0.198549
Kyrgyzstan	2012	0.31257	0.279125	0.348795	0.02395	0.01796	0.031458	0.058806	0.0491805	0.0700608	0.0565401	0.0473772	0.0665928	0.173274	0.152531	0.196086
Kyrgyzstan	2013	0.297772	0.265863	0.333581	0.018912	0.01383	0.025184	0.0506148	0.0416435	0.0615753	0.0523459	0.0434189	0.0621901	0.175899	0.155385	0.197776
Kyrgyzstan	2014	0.285606	0.253748	0.320667	0.015258	0.010795	0.021117	0.0425532	0.0336759	0.0537127	0.048597	0.0395359	0.0586355	0.179198	0.157589	0.202248
Kyrgyzstan	2015	0.271549	0.23886	0.306462	0.012949	0.008866	0.018394	0.0350914	0.0264494	0.0458766	0.045783	0.0368513	0.0561017	0.177726	0.155659	0.201897
Kyrgyzstan	2016	0.258487	0.223348	0.296603	0.011116	0.007431	0.016095	0.0286645	0.0201374	0.0391689	0.0433459	0.0342754	0.0543845	0.17536	0.15054	0.201136
Kyrgyzstan	2017	0.248413	0.212053	0.288037	0.009804	0.006376	0.014686	0.0235694	0.0153914	0.0337601	0.041585	0.0323155	0.053466	0.173454	0.146643	0.201409
Kyrgyzstan	2018	0.2393	0.201754	0.281506	0.008766	0.005562	0.013581	0.0194379	0.0118845	0.0286925	0.0401283	0.0300832	0.0528319	0.170967	0.142796	0.201705
Kyrgyzstan	2019	0.229724	0.190398	0.272104	0.008135	0.005073	0.013037	0.0167966	0.0096692	0.0258044	0.0381039	0.0271839	0.0513103	0.166689	0.136517	0.200205
Kyrgyzstan	2020	0.220907	0.179912	0.266156	0.007637	0.004536	0.012423	0.0147181	0.0079008	0.023811	0.0363251	0.0247473	0.0508412	0.162226	0.130356	0.198091
Kyrgyzstan	2021	0.212826	0.169687	0.262116	0.007257	0.004147	0.012114	0.0131055	0.0067345	0.0223684	0.034777	0.0225728	0.0504646	0.157686	0.123509	0.198134
Mongolia	1990	0.732048	0.639581	0.811199	0.108558	0.071852	0.156897	0.00278911	0.0011461	0.00600283	0.207063	0.136696	0.282062	0.413637	0.335654	0.493509
Mongolia	1991	0.726564	0.635747	0.807135	0.106992	0.072726	0.153711	0.00293823	0.001246	0.0062238	0.209777	0.144087	0.281004	0.406857	0.331218	0.484618
Mongolia	1992	0.722076	0.631485	0.801415	0.105844	0.07258	0.149592	0.00310447	0.001346	0.00624039	0.212714	0.150329	0.281323	0.400415	0.328193	0.475687
Mongolia	1993	0.717874	0.628501	0.798613	0.105055	0.073847	0.143672	0.00328681	0.0014267	0.00641206	0.215674	0.156827	0.27968	0.393857	0.323329	0.464855
Mongolia	1994	0.714533	0.626792	0.793134	0.104864	0.075641	0.141638	0.00348969	0.0015789	0.00669502	0.218662	0.166081	0.276051	0.387516	0.319956	0.454914
Mongolia	1995	0.71114	0.624197	0.787097	0.10527	0.077988	0.138591	0.00371346	0.0017187	0.00688924	0.221428	0.172849	0.274867	0.380728	0.317194	0.444931
Mongolia	1996	0.70825	0.625955	0.785216	0.106523	0.081295	0.137263	0.00394721	0.0018865	0.00713333	0.224806	0.181145	0.274347	0.372974	0.314443	0.433183
Mongolia	1997	0.705246	0.622158	0.783805	0.108455	0.084746	0.137798	0.00419826	0.0020925	0.0075384	0.227589	0.186666	0.271545	0.365004	0.31213	0.419091
Mongolia	1998	0.702522	0.622237	0.780243	0.111287	0.08899	0.136996	0.00446921	0.0023166	0.00781683	0.22972	0.192163	0.268901	0.357045	0.308234	0.40944
Mongolia	1999	0.699637	0.621156	0.775535	0.115115	0.093997	0.139069	0.00475523	0.0025701	0.00806149	0.230934	0.19634	0.267281	0.348833	0.303513	0.396122
Mongolia	2000	0.696887	0.61866	0.771633	0.12018	0.099368	0.143438	0.00504874	0.0028474	0.00832669	0.2311	0.198434	0.26654	0.340558	0.298636	0.385253
Mongolia	2001	0.689826	0.610918	0.761947	0.126714	0.103974	0.148885	0.00595881	0.0035872	0.00950315	0.226784	0.195262	0.26056	0.33037	0.289283	0.371721
Mongolia	2002	0.682976	0.605864	0.753564	0.134415	0.110542	0.156812	0.00693841	0.0043703	0.0105007	0.221676	0.190971	0.254629	0.319947	0.278751	0.361266
Mongolia	2003	0.675801	0.601483	0.745189	0.142957	0.118316	0.165142	0.00792803	0.0052208	0.011802	0.215867	0.186176	0.247794	0.309049	0.268071	0.347524
Mongolia	2004	0.667771	0.593458	0.737279	0.151954	0.126507	0.176067	0.00885721	0.0060659	0.0127929	0.209478	0.180726	0.24045	0.297482	0.259318	0.33468
Mongolia	2005	0.658982	0.589475	0.726625	0.1606	0.136088	0.185784	0.00965878	0.0067688	0.0136929	0.202645	0.17619	0.231344	0.286078	0.251003	0.320097
Mongolia	2006	0.643279	0.573972	0.710733	0.166657	0.141482	0.191732	0.00987836	0.0070558	0.0136594	0.193474	0.167727	0.221483	0.273269	0.23814	0.30649
Mongolia	2007	0.627914	0.557554	0.696725	0.172021	0.146678	0.197561	0.00989229	0.0071985	0.0133585	0.185451	0.160094	0.21325	0.26055	0.226707	0.293298
Mongolia	2008	0.611674	0.541835	0.678956	0.175776	0.150356	0.201811	0.00969656	0.0070993	0.0129917	0.17758	0.15405	0.204009	0.248622	0.215756	0.280207
Mongolia	2009	0.594592	0.524723	0.662091	0.177774	0.15351	0.203088	0.00931984	0.0069834	0.0123154	0.17004	0.147579	0.195224	0.237459	0.20707	0.268503
Mongolia	2010	0.577248	0.508566	0.64624	0.178303	0.15446	0.202625	0.00881157	0.0065508	0.011614	0.162981	0.140793	0.187472	0.227152	0.198077	0.259253
Mongolia	2011	0.556277	0.487043	0.625835	0.175886	0.151068	0.200523	0.00802476	0.0059463	0.0107446	0.155408	0.134148	0.178402	0.216958	0.188454	0.248431
Mongolia	2012	0.536044	0.468402	0.606492	0.172142	0.147099	0.195827	0.00727205	0.0053265	0.00972996	0.149002	0.127672	0.171408	0.207628	0.179534	0.239087
Mongolia	2013	0.525314	0.458182	0.593181	0.16956	0.144978	0.193098	0.00657102	0.0047616	0.00875565	0.14757	0.126101	0.170215	0.201612	0.17311	0.233339
Mongolia	2014	0.515062	0.445258	0.584019	0.165292	0.139329	0.189147	0.00599469	0.004311	0.00803654	0.146889	0.123149	0.171159	0.196886	0.167179	0.226256
Mongolia	2015	0.504858	0.433066	0.574757	0.160652	0.135709	0.185708	0.00550004	0.0039763	0.00743058	0.146722	0.122414	0.172725	0.191984	0.161688	0.221472
Mongolia	2016	0.495047	0.422302	0.565734	0.155676	0.129915	0.182245	0.00510217	0.0036378	0.00702517	0.146908	0.121851	0.173669	0.18736	0.156537	0.217548
Mongolia	2017	0.487676	0.413944	0.561551	0.15271	0.127272	0.181047	0.00480472	0.0033718	0.00671245	0.147158	0.122071	0.174444	0.183003	0.151269	0.214854
Mongolia	2018	0.480871	0.403514	0.558602	0.149278	0.122378	0.17967	0.00455598	0.0031351	0.00647039	0.147503	0.121078	0.175163	0.179535	0.145822	0.211378
Mongolia	2019	0.473462	0.393193	0.552384	0.145783	0.116773	0.17786	0.00432115	0.0028344	0.00628263	0.146068	0.117488	0.177453	0.17729	0.141579	0.210671
Mongolia	2020	0.466213	0.384211	0.548106	0.142523	0.112345	0.176649	0.00412911	0.0026128	0.00616697	0.144081	0.110817	0.178127	0.175479	0.139047	0.211898
Mongolia	2021	0.45909	0.373493	0.543478	0.139446	0.107631	0.175269	0.00397134	0.0024048	0.00620976	0.141631	0.104346	0.177335	0.174041	0.135441	0.213716
Tajikistan	1990	0.648556	0.560757	0.727745	0.006519	0.003533	0.011003	0.070285	0.0306581	0.131768	0.1702	0.107473	0.252477	0.401553	0.312236	0.49606
Tajikistan	1991	0.646124	0.562792	0.721943	0.006549	0.003612	0.010992	0.070246	0.0308459	0.130994	0.175965	0.112757	0.255787	0.393364	0.30609	0.48799
Tajikistan	1992	0.644953	0.568718	0.718909	0.006568	0.003662	0.011077	0.0700672	0.0317663	0.128974	0.181627	0.12034	0.260506	0.38669	0.301626	0.476096
Tajikistan	1993	0.644205	0.571266	0.715155	0.006595	0.003669	0.010896	0.0698186	0.0322731	0.127271	0.186885	0.12677	0.26029	0.380907	0.298694	0.464483
Tajikistan	1994	0.643363	0.573592	0.709821	0.006621	0.003738	0.010705	0.0694713	0.0330429	0.124528	0.191297	0.131242	0.259647	0.375975	0.300315	0.452362
Tajikistan	1995	0.641798	0.579451	0.70291	0.00665	0.003838	0.010761	0.0690839	0.0341013	0.120481	0.19434	0.137626	0.258799	0.371723	0.302778	0.44397
Tajikistan	1996	0.63867	0.579699	0.692933	0.006667	0.003954	0.010703	0.0684646	0.0350962	0.115965	0.196382	0.144979	0.256169	0.367156	0.303124	0.43403
Tajikistan	1997	0.633718	0.578809	0.68373	0.006682	0.004027	0.010516	0.0679193	0.0363072	0.112637	0.195883	0.150683	0.247834	0.363234	0.305773	0.423888
Tajikistan	1998	0.626847	0.576287	0.672351	0.006697	0.004053	0.010572	0.0673972	0.0378707	0.109343	0.192471	0.151121	0.237475	0.360281	0.306846	0.415042
Tajikistan	1999	0.617516	0.571164	0.658823	0.006711	0.004096	0.010282	0.0667854	0.0390679	0.1065	0.18586	0.150167	0.224501	0.35816	0.310034	0.409567
Tajikistan	2000	0.59914	0.555315	0.63731	0.006669	0.004161	0.010068	0.0654978	0.0399515	0.100385	0.174095	0.142399	0.210089	0.352877	0.309004	0.398157
Tajikistan	2001	0.57445	0.532516	0.613096	0.006596	0.004091	0.01007	0.0645929	0.0408158	0.0953515	0.153716	0.126101	0.184527	0.349545	0.30687	0.391539
Tajikistan	2002	0.548012	0.507963	0.587205	0.006541	0.00409	0.009813	0.0635127	0.0423209	0.089981	0.13324	0.109363	0.160461	0.344719	0.306605	0.382465
Tajikistan	2003	0.520863	0.478466	0.559594	0.006467	0.004068	0.009584	0.0620964	0.0435351	0.084614	0.114301	0.0924938	0.137965	0.337998	0.300309	0.37306
Tajikistan	2004	0.493096	0.450243	0.533533	0.00635	0.004032	0.009301	0.0602213	0.0437857	0.0790902	0.0978717	0.0789178	0.119238	0.328654	0.292315	0.362711
Tajikistan	2005	0.466259	0.423499	0.506857	0.006179	0.003978	0.009068	0.057926	0.0426466	0.0750353	0.084506	0.067132	0.103313	0.317648	0.281046	0.349357
Tajikistan	2006	0.44191	0.399789	0.480967	0.005861	0.00378	0.008512	0.055133	0.041576	0.0705438	0.0752039	0.0593181	0.092583	0.305712	0.270168	0.336602
Tajikistan	2007	0.420416	0.377233	0.460502	0.00551	0.003558	0.008097	0.0523884	0.0395974	0.0663979	0.0690412	0.0540479	0.085453	0.293477	0.258821	0.325715
Tajikistan	2008	0.399865	0.358028	0.440882	0.005163	0.003278	0.00762	0.0496647	0.0376964	0.0634945	0.0643299	0.0502432	0.0789078	0.280708	0.246539	0.314473
Tajikistan	2009	0.380681	0.340344	0.422952	0.004827	0.002989	0.007205	0.0470327	0.0354038	0.0596591	0.0606664	0.0474923	0.0747417	0.268155	0.234765	0.301412
Tajikistan	2010	0.362488	0.323216	0.404135	0.004518	0.002741	0.006763	0.0446864	0.0340399	0.056628	0.0575591	0.0453662	0.0707141	0.255725	0.223744	0.288018
Tajikistan	2011	0.345067	0.305417	0.385007	0.004219	0.002519	0.006425	0.0427465	0.0323296	0.0549518	0.0549942	0.043976	0.0681122	0.243107	0.211381	0.274236
Tajikistan	2012	0.328697	0.288949	0.367559	0.003957	0.002387	0.006076	0.0412438	0.0304114	0.0534653	0.0524999	0.0415161	0.0647475	0.230996	0.201789	0.260478
Tajikistan	2013	0.313242	0.272	0.35386	0.003894	0.002308	0.006089	0.0406126	0.0293351	0.0538418	0.0493252	0.0387639	0.0615668	0.219411	0.189848	0.249816
Tajikistan	2014	0.299522	0.255942	0.340033	0.003847	0.002239	0.006016	0.0405158	0.0277935	0.055475	0.0466771	0.0365827	0.0597538	0.208481	0.176375	0.24136
Tajikistan	2015	0.285657	0.240614	0.32782	0.003805	0.002209	0.006083	0.0406358	0.0266279	0.05713	0.0439105	0.0334034	0.0571011	0.197307	0.163687	0.231551
Tajikistan	2016	0.27254	0.227766	0.317962	0.003763	0.002139	0.006183	0.040928	0.0253781	0.0597543	0.041264	0.030032	0.0543583	0.186584	0.15061	0.223717
Tajikistan	2017	0.262435	0.214638	0.309619	0.003773	0.002126	0.006451	0.0415809	0.0246956	0.0637832	0.0392961	0.0273786	0.0531808	0.177785	0.14153	0.217214
Tajikistan	2018	0.256015	0.205287	0.307209	0.003792	0.002107	0.006451	0.0422068	0.0240472	0.0678724	0.0377348	0.0249648	0.0526196	0.172281	0.134752	0.214033
Tajikistan	2019	0.250054	0.197145	0.304919	0.00378	0.002042	0.006484	0.0428035	0.0239914	0.0706309	0.0362363	0.0229292	0.052567	0.167234	0.129484	0.212155
Tajikistan	2020	0.244699	0.189875	0.303277	0.003747	0.001992	0.006328	0.0432919	0.0232843	0.0723294	0.034915	0.0211794	0.0518715	0.162746	0.123122	0.210254
Tajikistan	2021	0.240118	0.183358	0.301115	0.003702	0.001938	0.006301	0.0437281	0.0228814	0.0736849	0.0337814	0.0197081	0.0513652	0.158906	0.11639	0.208604
Turkmenistan	1990	0.004994	0.003071	0.0078	8.93e-05	3.6e-05	0.000181	8.45148e-05	2.521e-05	0.000200824	0.00010099	3.69409e-05	0.000229065	0.004719	0.002928	0.007219
Turkmenistan	1991	0.004876	0.003011	0.007592	8.83e-05	3.53e-05	0.00018	8.36932e-05	2.458e-05	0.000196756	9.91e-05	3.60885e-05	0.000225017	0.004605	0.002845	0.007016
Turkmenistan	1992	0.004768	0.002944	0.00727	8.74e-05	3.46e-05	0.000179	8.29197e-05	2.381e-05	0.000198951	9.7287e-05	3.55104e-05	0.000215078	0.0045	0.002792	0.006928
Turkmenistan	1993	0.004669	0.002909	0.007086	8.66e-05	3.52e-05	0.00018	8.22542e-05	2.361e-05	0.000192159	9.5649e-05	3.41537e-05	0.000213155	0.004405	0.002774	0.00667
Turkmenistan	1994	0.004578	0.002855	0.006942	8.56e-05	3.53e-05	0.000178	8.15008e-05	2.381e-05	0.000184687	9.4137e-05	3.4555e-05	0.000207102	0.004317	0.002699	0.006578
Turkmenistan	1995	0.004495	0.002815	0.006883	8.47e-05	3.52e-05	0.000173	8.09158e-05	2.342e-05	0.000188819	9.2807e-05	3.33711e-05	0.000201296	0.004236	0.00263	0.006484
Turkmenistan	1996	0.004414	0.002743	0.006839	8.38e-05	3.5e-05	0.000169	8.04998e-05	2.31e-05	0.000193819	9.1683e-05	3.27383e-05	0.000206546	0.004158	0.002593	0.006472
Turkmenistan	1997	0.004337	0.002716	0.006751	8.29e-05	3.5e-05	0.000165	8.00598e-05	2.329e-05	0.000198436	9.0555e-05	3.2083e-05	0.000199888	0.004083	0.002585	0.006347
Turkmenistan	1998	0.004262	0.002686	0.00661	8.19e-05	3.46e-05	0.000165	7.95555e-05	2.32e-05	0.000200362	8.9385e-05	3.13126e-05	0.000197567	0.004011	0.002495	0.006259
Turkmenistan	1999	0.004189	0.002644	0.006431	8.11e-05	3.43e-05	0.000162	7.91013e-05	2.308e-05	0.000199694	8.8233e-05	3.13394e-05	0.000191341	0.003941	0.002491	0.005995
Turkmenistan	2000	0.004113	0.002609	0.006345	8.04e-05	3.4e-05	0.000161	7.86473e-05	2.287e-05	0.000204198	8.7009e-05	3.07104e-05	0.000189556	0.003867	0.002431	0.005945
Turkmenistan	2001	0.004032	0.002562	0.006142	7.94e-05	3.42e-05	0.00016	7.79835e-05	2.274e-05	0.000202133	8.5396e-05	3.00244e-05	0.000185414	0.003789	0.002398	0.005742
Turkmenistan	2002	0.003948	0.002521	0.00602	7.85e-05	3.4e-05	0.000163	7.72584e-05	2.225e-05	0.000200153	8.3775e-05	3.0063e-05	0.000187011	0.003709	0.002364	0.005659
Turkmenistan	2003	0.003862	0.002473	0.005916	7.76e-05	3.31e-05	0.000161	7.64174e-05	2.223e-05	0.00019803	8.2014e-05	2.90492e-05	0.000184195	0.003626	0.002306	0.005561
Turkmenistan	2004	0.003772	0.002407	0.005788	7.67e-05	3.29e-05	0.000161	7.54924e-05	2.26e-05	0.000192142	8.0193e-05	2.78049e-05	0.000177993	0.00354	0.002239	0.005458
Turkmenistan	2005	0.003683	0.002342	0.005671	7.59e-05	3.22e-05	0.000158	7.45111e-05	2.198e-05	0.00018584	7.8474e-05	2.6998e-05	0.000169996	0.003454	0.002199	0.005309
Turkmenistan	2006	0.003581	0.002268	0.005455	7.46e-05	3.26e-05	0.000152	7.32794e-05	2.186e-05	0.000184011	7.6655e-05	2.65816e-05	0.000164183	0.003357	0.002139	0.005095
Turkmenistan	2007	0.003376	0.00215	0.005039	8.07e-05	3.53e-05	0.000163	7.90663e-05	2.398e-05	0.000200543	8.2834e-05	2.95222e-05	0.000174725	0.003133	0.001997	0.004725
Turkmenistan	2008	0.003167	0.002011	0.004731	8.67e-05	3.75e-05	0.000173	8.49937e-05	2.679e-05	0.000208663	8.9266e-05	3.1919e-05	0.000188925	0.002906	0.001838	0.004377
Turkmenistan	2009	0.002956	0.001861	0.004409	9.28e-05	4.04e-05	0.000186	9.11017e-05	2.941e-05	0.000221643	9.5908e-05	3.47962e-05	0.000203345	0.002676	0.001678	0.004057
Turkmenistan	2010	0.002746	0.00172	0.004101	9.88e-05	4.34e-05	0.000194	9.72392e-05	3.208e-05	0.000233481	0.00010264	3.78236e-05	0.000217021	0.002448	0.001527	0.003709
Turkmenistan	2011	0.002534	0.001587	0.003814	0.000104	4.58e-05	0.000209	0.000103249	3.339e-05	0.000250508	0.000109	4.05278e-05	0.000227727	0.002217	0.001376	0.003404
Turkmenistan	2012	0.002327	0.00146	0.003487	0.00011	4.78e-05	0.000223	0.000109036	3.458e-05	0.000256095	0.00011504	4.26036e-05	0.000241585	0.001993	0.001238	0.003069
Turkmenistan	2013	0.002125	0.001333	0.003202	0.000114	4.95e-05	0.000231	0.000114193	3.718e-05	0.00026891	0.00012016	4.53455e-05	0.000249249	0.001776	0.001099	0.002734
Turkmenistan	2014	0.001932	0.001192	0.002932	0.000119	5.09e-05	0.000232	0.000118816	3.916e-05	0.000283272	0.0001243	4.53044e-05	0.000256531	0.00157	0.000964	0.002438
Turkmenistan	2015	0.001752	0.00108	0.002636	0.000123	5.15e-05	0.000239	0.000123285	4.06e-05	0.000285468	0.00012742	4.71634e-05	0.000259748	0.001378	0.000836	0.002145
Turkmenistan	2016	0.001588	0.000994	0.002373	0.000126	5.44e-05	0.000243	0.000127069	4.255e-05	0.000287529	0.00012972	4.91245e-05	0.000257427	0.001205	0.000733	0.001892
Turkmenistan	2017	0.001532	0.000956	0.002304	0.000124	5.42e-05	0.000237	0.000125203	4.365e-05	0.000284353	0.0001263	4.69631e-05	0.000248743	0.001157	0.000698	0.001825
Turkmenistan	2018	0.001478	0.000914	0.002225	0.000122	5.34e-05	0.00023	0.000123504	4.4e-05	0.000278552	0.00012292	4.57646e-05	0.000243567	0.00111	0.000668	0.001747
Turkmenistan	2019	0.001424	0.000876	0.002158	0.00012	5.33e-05	0.000223	0.000121748	4.416e-05	0.000273656	0.00011951	4.38875e-05	0.000242226	0.001063	0.000635	0.001664
Turkmenistan	2020	0.001372	0.000836	0.002091	0.000118	5.14e-05	0.000221	0.000120016	4.335e-05	0.000265664	0.00011622	4.24998e-05	0.000234952	0.001017	0.000608	0.001629
Turkmenistan	2021	0.00132	0.000815	0.002012	0.000117	5.1e-05	0.000215	0.000118275	4.031e-05	0.000256467	0.00011301	4.15734e-05	0.000231332	0.000972	0.00058	0.001537
Uzbekistan	1990	0.253733	0.187794	0.335653	0.004003	0.001919	0.007476	0.00909624	0.0030856	0.0207616	0.00339624	0.00140914	0.00677989	0.237237	0.172464	0.316119
Uzbekistan	1991	0.24667	0.182696	0.325651	0.003932	0.001909	0.007259	0.00898097	0.0031414	0.0203219	0.00365608	0.00154364	0.0072707	0.230101	0.168273	0.308693
Uzbekistan	1992	0.239805	0.178525	0.314598	0.003851	0.001832	0.007237	0.00885602	0.0032513	0.020111	0.00394868	0.00169829	0.00762708	0.223149	0.165459	0.297397
Uzbekistan	1993	0.233068	0.175021	0.306708	0.003777	0.001829	0.007155	0.00873056	0.0032719	0.0194284	0.00426995	0.0018569	0.00805257	0.21629	0.162088	0.28643
Uzbekistan	1994	0.226555	0.171495	0.297549	0.003699	0.001779	0.006856	0.00859138	0.0032111	0.018468	0.00461807	0.00207334	0.00852804	0.209646	0.158412	0.278142
Uzbekistan	1995	0.220385	0.168736	0.289111	0.003626	0.001757	0.006591	0.00845886	0.0032202	0.0180045	0.00498982	0.00232786	0.00896236	0.203311	0.155098	0.266836
Uzbekistan	1996	0.215041	0.167049	0.281373	0.003558	0.001767	0.006276	0.00834078	0.0032438	0.0170521	0.00539057	0.00256728	0.00946365	0.197752	0.152435	0.256553
Uzbekistan	1997	0.20985	0.164423	0.270352	0.003493	0.00176	0.006024	0.00823133	0.0032057	0.0167885	0.00578644	0.0028496	0.00987172	0.192339	0.149739	0.248115
Uzbekistan	1998	0.204849	0.160562	0.261349	0.003431	0.001749	0.006055	0.00813089	0.0033073	0.0162247	0.00615295	0.00314594	0.0102972	0.187135	0.146885	0.238683
Uzbekistan	1999	0.199946	0.158074	0.250322	0.003373	0.001745	0.005945	0.0080382	0.0032961	0.0157862	0.00646238	0.00342329	0.0105007	0.182073	0.143395	0.228932
Uzbekistan	2000	0.195149	0.15541	0.241627	0.003316	0.001713	0.005983	0.00794199	0.0032624	0.0154297	0.00668453	0.00366105	0.0106357	0.177206	0.140814	0.219714
Uzbekistan	2001	0.190395	0.153359	0.233645	0.00326	0.001681	0.005851	0.00785465	0.0033367	0.0149973	0.00677887	0.00381944	0.0106173	0.172501	0.137613	0.212868
Uzbekistan	2002	0.185865	0.150297	0.226017	0.003207	0.001672	0.005751	0.00777183	0.00335	0.0142528	0.00673229	0.00387661	0.0106811	0.168155	0.134717	0.206625
Uzbekistan	2003	0.181906	0.147806	0.221447	0.003096	0.001604	0.00551	0.00776849	0.0034636	0.0138758	0.00547066	0.00314208	0.00870279	0.165571	0.132432	0.201362
Uzbekistan	2004	0.177786	0.14396	0.215173	0.002988	0.001572	0.005257	0.00776059	0.0035649	0.0139581	0.00433186	0.00242817	0.00697734	0.162706	0.130169	0.197141
Uzbekistan	2005	0.173478	0.139416	0.211772	0.002878	0.001512	0.004934	0.00774405	0.0035846	0.0140515	0.00335494	0.00185484	0.00538363	0.159501	0.126246	0.195902
Uzbekistan	2006	0.168961	0.133452	0.208473	0.002762	0.001461	0.004816	0.00771576	0.0035978	0.014229	0.00255207	0.00136837	0.00421327	0.15593	0.121788	0.19272
Uzbekistan	2007	0.163841	0.128264	0.204641	0.002712	0.001435	0.004823	0.00761427	0.0034743	0.0143512	0.00230681	0.001212	0.00388845	0.151208	0.117836	0.19008
Uzbekistan	2008	0.158654	0.122392	0.200596	0.002661	0.001384	0.004768	0.00751165	0.0034075	0.0144826	0.00206388	0.0010546	0.00351805	0.146418	0.113975	0.186326
Uzbekistan	2009	0.153358	0.11675	0.196224	0.002611	0.001311	0.004662	0.00740916	0.0032286	0.0148378	0.00183353	0.000900056	0.00320645	0.141505	0.107465	0.18292
Uzbekistan	2010	0.147936	0.109486	0.192089	0.002555	0.001267	0.004558	0.00729689	0.003116	0.0150152	0.00162186	0.000759624	0.00286296	0.136463	0.101526	0.177459
Uzbekistan	2011	0.142395	0.104067	0.187213	0.002488	0.001192	0.004456	0.00718433	0.0029361	0.0147162	0.00143003	0.000642629	0.00258272	0.131293	0.095982	0.172989
Uzbekistan	2012	0.136811	0.098213	0.183067	0.002417	0.001167	0.004393	0.00706093	0.0027511	0.0145769	0.0012605	0.000562736	0.00231565	0.126073	0.090627	0.168813
Uzbekistan	2013	0.131287	0.092115	0.177837	0.002348	0.001126	0.004368	0.00693285	0.00261	0.0144289	0.00111022	0.000488954	0.00212815	0.120896	0.085667	0.164962
Uzbekistan	2014	0.126007	0.087386	0.173045	0.00228	0.001083	0.004339	0.00681176	0.0026347	0.0143942	0.00098086	0.000433903	0.00190223	0.115935	0.081038	0.161054
Uzbekistan	2015	0.120811	0.082931	0.168907	0.002237	0.00105	0.004232	0.00671544	0.0025791	0.0144268	0.00086909	0.000374315	0.00174852	0.110989	0.076498	0.156281
Uzbekistan	2016	0.115886	0.079147	0.163499	0.002187	0.001007	0.004191	0.00660783	0.0024695	0.0146059	0.00077357	0.000323213	0.00158849	0.106317	0.072618	0.150589
Uzbekistan	2017	0.111466	0.07569	0.158495	0.002145	0.000968	0.004164	0.00651675	0.0023911	0.0142956	0.00069283	0.000289028	0.00143636	0.102111	0.068746	0.147088
Uzbekistan	2018	0.107355	0.071814	0.155416	0.002106	0.000961	0.004186	0.00643146	0.0023618	0.0143261	0.00062414	0.000253043	0.00129203	0.098193	0.066073	0.142503
Uzbekistan	2019	0.103494	0.069654	0.150468	0.002069	0.000945	0.004093	0.00635342	0.0022959	0.014274	0.00056457	0.000229014	0.00115781	0.094507	0.063251	0.138272
Uzbekistan	2020	0.099925	0.066798	0.146635	0.002032	0.000943	0.004012	0.00627558	0.0022798	0.0142163	0.00051366	0.000207454	0.0010554	0.091104	0.060749	0.133842
Uzbekistan	2021	0.0966	0.064497	0.140197	0.001994	0.00092	0.004073	0.00619918	0.0021842	0.0143568	0.0004698	0.000190912	0.000980473	0.087937	0.058077	0.12904
Albania	1990	0.671705	0.584174	0.756696	0.000936	0.000495	0.001601	0.000594533	0.0002128	0.00126773	1.7143e-05	7.78864e-06	3.28345e-05	0.670157	0.582614	0.754997
Albania	1991	0.667706	0.582745	0.75195	0.000931	0.000496	0.001601	0.000620644	0.000232	0.00132949	1.689e-05	7.73578e-06	3.294e-05	0.666138	0.581179	0.749856
Albania	1992	0.664381	0.578574	0.748434	0.000925	0.000481	0.001614	0.000648873	0.0002488	0.00138068	1.6667e-05	7.65709e-06	3.22539e-05	0.662791	0.577193	0.747121
Albania	1993	0.661224	0.576461	0.744718	0.000922	0.000492	0.0016	0.000680697	0.0002721	0.00144602	1.6465e-05	7.49799e-06	3.19735e-05	0.659604	0.57506	0.743302
Albania	1994	0.657985	0.578795	0.74021	0.000922	0.000493	0.001601	0.000716831	0.0002892	0.00146663	1.6273e-05	7.53326e-06	3.14085e-05	0.65633	0.577047	0.738677
Albania	1995	0.654413	0.58017	0.735371	0.000925	0.000496	0.001583	0.000756803	0.0003015	0.00150739	1.6083e-05	7.36841e-06	3.11354e-05	0.652714	0.579132	0.733633
Albania	1996	0.650496	0.58141	0.729261	0.000934	0.000506	0.001599	0.000801655	0.0003272	0.00158341	1.59e-05	7.28085e-06	3.05113e-05	0.648744	0.579928	0.727339
Albania	1997	0.644875	0.578966	0.717341	0.000938	0.000509	0.001575	0.00084781	0.0003659	0.00164006	1.5689e-05	7.15223e-06	3.02943e-05	0.643073	0.577766	0.715157
Albania	1998	0.638051	0.573323	0.707303	0.000942	0.00051	0.001557	0.000896797	0.0003891	0.00171869	1.5465e-05	6.90662e-06	3.05519e-05	0.636197	0.571759	0.705409
Albania	1999	0.631199	0.571135	0.695322	0.000949	0.000507	0.001554	0.000948465	0.0004224	0.00180257	1.5261e-05	6.71598e-06	3.02975e-05	0.629286	0.569905	0.692842
Albania	2000	0.622732	0.567533	0.680336	0.000957	0.000527	0.001538	0.00100057	0.0004546	0.00188252	1.5039e-05	6.58582e-06	2.96322e-05	0.620759	0.56502	0.678019
Albania	2001	0.611254	0.560526	0.664447	0.000961	0.000527	0.001529	0.00104899	0.0004898	0.0019494	1.4764e-05	6.39795e-06	2.88671e-05	0.609229	0.559048	0.661432
Albania	2002	0.596692	0.552842	0.644179	0.000961	0.000531	0.001543	0.00108942	0.0005177	0.00200311	1.4436e-05	6.24562e-06	2.8393e-05	0.594628	0.551702	0.641355
Albania	2003	0.578797	0.540124	0.620561	0.000956	0.000535	0.00152	0.00111906	0.0005515	0.00202544	1.4043e-05	6.13157e-06	2.77412e-05	0.576708	0.538196	0.618323
Albania	2004	0.557064	0.523107	0.593099	0.000946	0.000525	0.001477	0.00113561	0.0005765	0.00201687	1.356e-05	5.9741e-06	2.67401e-05	0.554968	0.521163	0.590569
Albania	2005	0.531019	0.502757	0.562732	0.000931	0.000522	0.00145	0.0011338	0.0005876	0.00195696	1.2978e-05	5.74996e-06	2.55786e-05	0.528941	0.500657	0.561033
Albania	2006	0.492537	0.466315	0.520289	0.000934	0.000527	0.001467	0.00101943	0.0005359	0.00175269	1.2313e-05	5.48506e-06	2.43289e-05	0.490571	0.464325	0.51861
Albania	2007	0.452463	0.426944	0.476955	0.000929	0.000541	0.001458	0.000903812	0.0004791	0.00152854	1.1594e-05	5.32652e-06	2.23799e-05	0.450619	0.425351	0.475086
Albania	2008	0.413518	0.387328	0.439742	0.000919	0.000551	0.001442	0.000792898	0.0004265	0.00135859	1.0881e-05	4.96828e-06	2.05348e-05	0.411796	0.385498	0.438315
Albania	2009	0.382836	0.352731	0.411488	0.000904	0.000542	0.001436	0.00079075	0.0004223	0.0013804	1.0318e-05	4.77337e-06	2.00158e-05	0.381131	0.351358	0.409924
Albania	2010	0.355432	0.324516	0.386455	0.000895	0.000536	0.00143	0.000789815	0.0004188	0.00139256	9.835e-06	4.38883e-06	1.94811e-05	0.353737	0.322824	0.384058
[truncated: 5,483 more rows]

## Sheet: exp_prop_super
location	year_id	mean_proportion_solid	lower_proportion_solid	upper_proportion_solid	mean_proportion_coal	lower_proportion_coal	upper_proportion_coal	mean_proportion_crop	lower_proportion_crop	upper_proportion_crop	mean_proportion_dung	lower_proportion_dung	upper_proportion_dung	mean_proportion_wood	lower_proportion_wood	upper_proportion_wood
[truncated: 256 more rows]

[truncated: 4 more sheets: map_sources, map_values_super, rr_sources, burden_by_cause_nat]
